# Supplementary material for: Increased Constitutive Interferon‐β Levels and Altered CD4 T Cell Homeostasis Induced by Expression of a Viral Glycoprotein
Source: Eur J Immunol. 2026 Apr 13;56:e70188. doi: 10.1002/eji.70188 (PMC13073064; doi:10.1002/eji.70188)
Supplement: Supplementary file 2 — Supporting File 2: eji70188‐sup‐0002‐tableS1.xlsx. [file EJI-56-e70188-s003.xlsx]

## Sheet: table_ora
set	pval	padj	overlap	size	ontology	term	rm_class	rm_family
GO:0009615	6.75952e-36	4.67556e-32	31	347	BP	response to virus	NA	NA
GO:0044419	2.01139e-35	6.9564e-32	47	1441	BP	biological process involved in interspecies interaction between organisms	NA	NA
GO:0006952	5.78998e-34	1.33498e-30	46	1455	BP	defense response	NA	NA
GO:0098542	5.56903e-33	9.63024e-30	40	1000	BP	defense response to other organism	NA	NA
GO:0140546	2.22089e-31	3.07238e-28	27	297	BP	defense response to symbiont	NA	NA
GO:0045087	1.06659e-28	1.2296e-25	34	793	BP	innate immune response	NA	NA
GO:0035456	7.66409e-28	7.57321e-25	17	68	BP	response to interferon-beta	NA	NA
GO:0034097	3.79528e-26	3.28149e-23	33	868	BP	response to cytokine	NA	NA
GO:0009617	2.37572e-22	1.82588e-19	27	645	BP	response to bacterium	NA	NA
GO:0140888	3.83868e-19	2.65521e-16	13	76	BP	interferon-mediated signaling pathway	NA	NA
GO:0002831	2.50381e-17	1.57444e-14	21	507	BP	regulation of response to biotic stimulus	NA	NA
GO:0042742	1.63641e-16	9.43257e-14	16	243	BP	defense response to bacterium	NA	NA
GO:0045088	1.9677e-16	1.04697e-13	19	420	BP	regulation of innate immune response	NA	NA
GO:0001562	4.19999e-16	2.07509e-13	10	46	BP	response to protozoan	NA	NA
GO:0045071	1.04686e-15	4.8274e-13	10	50	BP	negative regulation of viral genome replication	NA	NA
GO:0002753	1.51746e-15	6.56019e-13	13	140	BP	cytosolic pattern recognition receptor signaling pathway	NA	NA
GO:0003924	1.71502e-15	6.9781e-13	16	282	MF	GTPase activity	NA	NA
GO:0031347	3.19864e-15	1.22917e-12	22	733	BP	regulation of defense response	NA	NA
GO:0002833	8.5172e-15	3.10071e-12	17	375	BP	positive regulation of response to biotic stimulus	NA	NA
GO:0002218	1.44813e-14	5.00837e-12	15	265	BP	activation of innate immune response	NA	NA
GO:0048525	1.66616e-14	5.48803e-12	11	93	BP	negative regulation of viral process	NA	NA
GO:0031349	1.94522e-14	5.93121e-12	18	465	BP	positive regulation of defense response	NA	NA
GO:0019221	1.99202e-14	5.93121e-12	17	395	BP	cytokine-mediated signaling pathway	NA	NA
GO:0034340	2.05796e-14	5.93121e-12	10	66	BP	response to type I interferon	NA	NA
GO:0034341	3.67738e-14	1.01331e-11	12	136	BP	response to type II interferon	NA	NA
GO:0002758	3.80888e-14	1.01331e-11	14	228	BP	innate immune response-activating signaling pathway	NA	NA
GO:0045069	1.7585e-13	4.50501e-11	10	81	BP	regulation of viral genome replication	NA	NA
GO:0001730	2.57002e-13	6.34888e-11	6	10	MF	2'-5'-oligoadenylate synthetase activity	NA	NA
GO:0050776	6.40881e-13	1.52861e-10	21	850	BP	regulation of immune response	NA	NA
GO:0032606	7.1797e-13	1.6554e-10	11	130	BP	type I interferon production	NA	NA
GO:0032103	1.19148e-12	2.65854e-10	18	593	BP	positive regulation of response to external stimulus	NA	NA
GO:0016817	1.44944e-12	3.13306e-10	18	600	MF	hydrolase activity, acting on acid anhydrides	NA	NA
GO:0032101	1.85351e-12	3.88508e-10	22	1006	BP	regulation of response to external stimulus	NA	NA
GO:0060759	2.58736e-12	5.26375e-10	11	146	BP	regulation of response to cytokine stimulus	NA	NA
GO:0060700	3.6356e-12	7.18499e-10	6	14	BP	regulation of ribonuclease activity	NA	NA
GO:0002832	3.74522e-12	7.19602e-10	11	151	BP	negative regulation of response to biotic stimulus	NA	NA
GO:0071346	4.05518e-12	7.58099e-10	10	110	BP	cellular response to type II interferon	NA	NA
GO:0003725	5.00342e-12	9.10754e-10	9	77	MF	double-stranded RNA binding	NA	NA
GO:0019079	5.32477e-12	9.44396e-10	10	113	BP	viral genome replication	NA	NA
GO:0002682	7.39674e-12	1.27908e-09	25	1446	BP	regulation of immune system process	NA	NA
GO:0050792	9.874e-12	1.66582e-09	11	165	BP	regulation of viral process	NA	NA
GO:0030522	1.7676e-11	2.91107e-09	13	290	BP	intracellular receptor signaling pathway	NA	NA
GO:1903900	3.6822e-11	5.92321e-09	10	137	BP	regulation of viral life cycle	NA	NA
GO:0002253	7.46339e-11	1.17328e-08	15	481	BP	activation of immune response	NA	NA
GO:0002764	1.06948e-10	1.64392e-08	14	411	BP	immune response-regulating signaling pathway	NA	NA
GO:0060338	1.13853e-10	1.712e-08	7	43	BP	regulation of type I interferon-mediated signaling pathway	NA	NA
GO:0050778	1.30531e-10	1.92103e-08	17	687	BP	positive regulation of immune response	NA	NA
GO:0140374	2.19794e-10	3.16733e-08	7	47	BP	antiviral innate immune response	NA	NA
GO:0032481	2.34969e-10	3.31689e-08	8	78	BP	positive regulation of type I interferon production	NA	NA
GO:0032069	2.69833e-10	3.73286e-08	6	26	BP	regulation of nuclease activity	NA	NA
GO:0032728	2.98574e-10	4.04948e-08	7	49	BP	positive regulation of interferon-beta production	NA	NA
GO:0039531	5.20207e-10	6.91976e-08	8	86	BP	regulation of viral-induced cytoplasmic pattern recognition receptor signaling pathway	NA	NA
GO:0035455	5.52234e-10	7.20717e-08	6	29	BP	response to interferon-alpha	NA	NA
GO:0080134	6.86032e-10	8.78756e-08	22	1369	BP	regulation of response to stress	NA	NA
GO:0062207	7.23802e-10	9.1028e-08	9	133	BP	regulation of pattern recognition receptor signaling pathway	NA	NA
GO:0070566	8.51348e-10	1.05157e-07	6	31	MF	adenylyltransferase activity	NA	NA
GO:0002684	1.12539e-09	1.36568e-07	19	1021	BP	positive regulation of immune system process	NA	NA
GO:0031348	1.76596e-09	2.10606e-07	11	268	BP	negative regulation of defense response	NA	NA
GO:0060760	1.85101e-09	2.17008e-07	7	63	BP	positive regulation of response to cytokine stimulus	NA	NA
GO:0032608	3.55096e-09	4.09367e-07	7	69	BP	interferon-beta production	NA	NA
GO:0019058	4.52246e-09	5.12817e-07	10	224	BP	viral life cycle	NA	NA
GO:0016032	5.5274e-09	6.16662e-07	11	299	BP	viral process	NA	NA
GO:0060333	9.77132e-09	1.07283e-06	5	22	BP	type II interferon-mediated signaling pathway	NA	NA
GO:0002683	1.00188e-08	1.08282e-06	13	488	BP	negative regulation of immune system process	NA	NA
GO:0060339	1.95576e-08	2.08122e-06	5	25	BP	negative regulation of type I interferon-mediated signaling pathway	NA	NA
GO:0019001	3.4182e-08	3.58237e-06	11	357	MF	guanyl nucleotide binding	NA	NA
GO:0001906	3.50001e-08	3.61337e-06	9	207	BP	cell killing	NA	NA
GO:0045824	5.18794e-08	5.2772e-06	7	101	BP	negative regulation of innate immune response	NA	NA
GO:0031640	8.71262e-08	8.70699e-06	6	65	BP	killing of cells of another organism	NA	NA
GO:0032102	8.81147e-08	8.70699e-06	11	392	BP	negative regulation of response to external stimulus	NA	NA
GO:0001816	9.96494e-08	9.7081e-06	15	821	BP	cytokine production	NA	NA
GO:0060330	1.17501e-07	1.12883e-05	4	14	BP	regulation of response to type II interferon	NA	NA
GO:0141060	1.36448e-07	1.29289e-05	6	70	BP	disruption of anatomical structure in another organism	NA	NA
GO:0141085	1.78498e-07	1.66847e-05	5	38	BP	regulation of inflammasome-mediated signaling pathway	NA	NA
GO:0098792	2.1254e-07	1.96018e-05	4	16	BP	xenophagy	NA	NA
GO:0050777	3.39027e-07	3.08559e-05	8	196	BP	negative regulation of immune response	NA	NA
GO:0035457	3.55508e-07	3.19357e-05	4	18	BP	cellular response to interferon-alpha	NA	NA
GO:0141084	3.80097e-07	3.33246e-05	5	44	BP	inflammasome-mediated signaling pathway	NA	NA
GO:0016779	3.80605e-07	3.33246e-05	7	135	MF	nucleotidyltransferase activity	NA	NA
GO:0003925	9.80669e-07	8.47911e-05	5	53	MF	G protein activity	NA	NA
GO:0017076	1.01727e-06	8.68701e-05	20	1732	MF	purine nucleotide binding	NA	NA
GO:0071216	1.6599e-06	0.000140019	8	242	BP	cellular response to biotic stimulus	NA	NA
GO:0062208	2.73425e-06	0.000227865	5	65	BP	positive regulation of pattern recognition receptor signaling pathway	NA	NA
GO:0042175	4.03322e-06	0.000332116	11	579	CC	nuclear outer membrane-endoplasmic reticulum membrane network	NA	NA
GO:0071612	4.35994e-06	0.000354796	3	10	BP	IP-10 production	NA	NA
GO:0060761	4.54642e-06	0.00036567	5	72	BP	negative regulation of response to cytokine stimulus	NA	NA
GO:0001818	5.0114e-06	0.000396825	8	281	BP	negative regulation of cytokine production	NA	NA
GO:1903557	5.04852e-06	0.000396825	6	129	BP	positive regulation of tumor necrosis factor superfamily cytokine production	NA	NA
GO:1901526	5.98027e-06	0.000456327	3	11	BP	positive regulation of mitophagy	NA	NA
GO:1901612	5.98027e-06	0.000456327	3	11	MF	cardiolipin binding	NA	NA
GO:0001819	6.00344e-06	0.000456327	10	489	BP	positive regulation of cytokine production	NA	NA
GO:0061762	7.95423e-06	0.000591606	3	12	BP	CAMKK-AMPK signaling cascade	NA	NA
GO:1904415	7.95423e-06	0.000591606	3	12	BP	regulation of xenophagy	NA	NA
GO:0002237	9.78329e-06	0.000719905	8	308	BP	response to molecule of bacterial origin	NA	NA
GO:0070513	1.03153e-05	0.000735573	3	13	MF	death domain binding	NA	NA
GO:1901611	1.03153e-05	0.000735573	3	13	MF	phosphatidylglycerol binding	NA	NA
GO:1905671	1.03153e-05	0.000735573	3	13	BP	regulation of lysosome organization	NA	NA
GO:0018410	1.30965e-05	0.000896913	3	14	BP	C-terminal protein amino acid modification	NA	NA
GO:0050700	1.30965e-05	0.000896913	3	14	MF	CARD domain binding	NA	NA
GO:0061635	1.30965e-05	0.000896913	3	14	BP	regulation of protein complex stability	NA	NA
GO:0099004	1.30965e-05	0.000896913	3	14	BP	calmodulin dependent kinase signaling pathway	NA	NA
GO:0098552	1.60752e-05	0.00108614	11	671	CC	side of membrane	NA	NA
GO:0141086	1.63306e-05	0.00108614	3	15	BP	negative regulation of inflammasome-mediated signaling pathway	NA	NA
GO:1903599	1.63306e-05	0.00108614	3	15	BP	positive regulation of autophagy of mitochondrion	NA	NA
GO:0050688	1.86381e-05	0.00122781	5	96	BP	regulation of defense response to virus	NA	NA
GO:0050687	2.0925e-05	0.00136546	4	48	BP	negative regulation of defense response to virus	NA	NA
GO:0050830	2.38349e-05	0.00154081	5	101	BP	defense response to Gram-positive bacterium	NA	NA
GO:1901096	2.42872e-05	0.00155551	3	17	BP	regulation of autophagosome maturation	NA	NA
GO:0009986	2.49327e-05	0.0015822	12	839	CC	cell surface	NA	NA
GO:0043124	2.66675e-05	0.0016769	4	51	BP	negative regulation of canonical NF-kappaB signal transduction	NA	NA
GO:0051400	2.90736e-05	0.00177966	3	18	MF	BH domain binding	NA	NA
GO:0070431	2.90736e-05	0.00177966	3	18	BP	nucleotide-binding oligomerization domain containing 2 signaling pathway	NA	NA
GO:1901524	2.90736e-05	0.00177966	3	18	BP	regulation of mitophagy	NA	NA
GO:0060340	3.44407e-05	0.00207153	3	19	BP	positive regulation of type I interferon-mediated signaling pathway	NA	NA
GO:0071639	3.44407e-05	0.00207153	3	19	BP	positive regulation of monocyte chemotactic protein-1 production	NA	NA
GO:0050829	3.86938e-05	0.00230729	4	56	BP	defense response to Gram-negative bacterium	NA	NA
GO:0035872	4.70412e-05	0.00278106	3	21	BP	nucleotide-binding domain, leucine rich repeat containing receptor signaling pathway	NA	NA
GO:0090141	6.2334e-05	0.00365393	3	23	BP	positive regulation of mitochondrial fission	NA	NA
GO:0071706	6.74099e-05	0.00391827	6	204	BP	tumor necrosis factor superfamily cytokine production	NA	NA
GO:0002697	6.97505e-05	0.00402054	8	406	BP	regulation of immune effector process	NA	NA
GO:0039529	8.05591e-05	0.00456744	3	25	BP	RIG-I signaling pathway	NA	NA
GO:0044090	8.05591e-05	0.00456744	3	25	BP	positive regulation of vacuole organization	NA	NA
GO:0009897	8.53834e-05	0.0048016	8	418	CC	external side of plasma membrane	NA	NA
GO:1901700	8.96531e-05	0.0049871	15	1440	BP	response to oxygen-containing compound	NA	NA
GO:0032727	9.08449e-05	0.0049871	3	26	BP	positive regulation of interferon-alpha production	NA	NA
GO:0072567	9.08449e-05	0.0049871	3	26	BP	chemokine (C-X-C motif) ligand 2 production	NA	NA
GO:0071605	0.000101951	0.00555274	3	27	BP	monocyte chemotactic protein-1 production	NA	NA
GO:0031984	0.000109444	0.00591427	11	830	CC	organelle subcompartment	NA	NA
GO:0010800	0.000113907	0.00610774	3	28	BP	positive regulation of peptidyl-threonine phosphorylation	NA	NA
GO:0032682	0.000126741	0.0067436	3	29	BP	negative regulation of chemokine production	NA	NA
GO:0006954	0.000140206	0.00740312	10	710	BP	inflammatory response	NA	NA
GO:0050790	0.000151414	0.00793435	15	1510	BP	regulation of catalytic activity	NA	NA
GO:1903146	0.000155153	0.00806913	3	31	BP	regulation of autophagy of mitochondrion	NA	NA
GO:0002252	0.000162387	0.00838232	10	723	BP	immune effector process	NA	NA
GO:0032607	0.000205044	0.0105058	3	34	BP	interferon-alpha production	NA	NA
GO:0005811	0.000216554	0.011014	4	87	CC	lipid droplet	NA	NA
GO:0039532	0.000223721	0.0112136	3	35	BP	negative regulation of viral-induced cytoplasmic pattern recognition receptor signaling pathway	NA	NA
GO:0043243	0.000223721	0.0112136	3	35	BP	positive regulation of protein-containing complex disassembly	NA	NA
GO:0071396	0.000249145	0.0123981	8	489	BP	cellular response to lipid	NA	NA
GO:0140678	0.00025398	0.0125484	7	369	MF	molecular function inhibitor activity	NA	NA
GO:0070269	0.000264303	0.0128745	3	37	BP	pyroptosis	NA	NA
GO:0090140	0.000264303	0.0128745	3	37	BP	regulation of mitochondrial fission	NA	NA
GO:0061912	0.000291405	0.0140955	4	94	BP	selective autophagy	NA	NA
GO:1901701	0.000299495	0.0143861	12	1092	BP	cellular response to oxygen-containing compound	NA	NA
GO:0010628	0.000333309	0.0158063	12	1105	BP	positive regulation of gene expression	NA	NA
GO:0000421	0.000333629	0.0158063	3	40	CC	autophagosome membrane	NA	NA
GO:0010648	0.000347836	0.0163672	13	1278	BP	negative regulation of cell communication	NA	NA
GO:0000423	0.000359093	0.0167828	3	41	BP	mitophagy	NA	NA
GO:0002443	0.000375614	0.0174371	8	520	BP	leukocyte mediated immunity	NA	NA
GO:0043254	0.000412535	0.0190233	7	400	BP	regulation of protein-containing complex assembly	NA	NA
GO:0006623	0.000442892	0.0201545	3	44	BP	protein targeting to vacuole	NA	NA
GO:0032480	0.000442892	0.0201545	3	44	BP	negative regulation of type I interferon production	NA	NA
GO:0098586	0.000473374	0.0214008	3	45	BP	cellular response to virus	NA	NA
GO:1900246	0.000495963	0.0222765	2	10	BP	positive regulation of RIG-I signaling pathway	NA	NA
GO:0010799	0.000505169	0.0225436	3	46	BP	regulation of peptidyl-threonine phosphorylation	NA	NA
GO:0061135	0.000511578	0.0226832	4	109	MF	endopeptidase regulator activity	NA	NA
GO:0140894	0.000538301	0.0237161	3	47	BP	endolysosomal toll-like receptor signaling pathway	NA	NA
GO:0000266	0.000572793	0.0250106	3	48	BP	mitochondrial fission	NA	NA
GO:0002449	0.000574914	0.0250106	7	423	BP	lymphocyte mediated immunity	NA	NA
GO:0048585	0.000617587	0.026699	14	1538	BP	negative regulation of response to stimulus	NA	NA
GO:0044406	0.000724227	0.0311148	2	12	BP	adhesion of symbiont to host	NA	NA
GO:0051259	0.000796833	0.0340006	5	214	BP	protein complex oligomerization	NA	NA
GO:0072666	0.00080954	0.0340006	3	54	BP	establishment of protein localization to vacuole	NA	NA
GO:0097352	0.00080954	0.0340006	3	54	BP	autophagosome maturation	NA	NA
GO:0051241	0.00081106	0.0340006	11	1051	BP	negative regulation of multicellular organismal process	NA	NA
GO:0031648	0.000900325	0.0372907	3	56	BP	protein destabilization	NA	NA
GO:0044088	0.000900325	0.0372907	3	56	BP	regulation of vacuole organization	NA	NA
GO:0003723	0.000945438	0.0389262	11	1071	MF	RNA binding	NA	NA
GO:0099602	0.000994184	0.040691	2	14	MF	neurotransmitter receptor regulator activity	NA	NA
GO:0043539	0.0010482	0.0426495	3	59	MF	protein serine/threonine kinase activator activity	NA	NA
GO:0001664	0.00109924	0.0444648	5	230	MF	G protein-coupled receptor binding	NA	NA
GO:0033130	0.00114462	0.0460312	2	15	MF	acetylcholine receptor binding	NA	NA
GO:0002698	0.00126829	0.0507098	4	139	BP	negative regulation of immune effector process	NA	NA
GO:0000139	0.00137653	0.054721	5	242	CC	Golgi membrane	NA	NA
GO:0051336	0.00149629	0.0591419	9	799	BP	regulation of hydrolase activity	NA	NA
GO:0061134	0.00151959	0.0597218	4	146	MF	peptidase regulator activity	NA	NA
GO:0039535	0.00165695	0.0647521	2	18	BP	regulation of RIG-I signaling pathway	NA	NA
GO:0033993	0.00184823	0.0718213	8	666	BP	response to lipid	NA	NA
GO:0002715	0.00193844	0.0749061	3	73	BP	regulation of natural killer cell mediated immunity	NA	NA
GO:0072665	0.00201546	0.0774495	3	74	BP	protein localization to vacuole	NA	NA
GO:0065003	0.00203068	0.0776033	12	1361	BP	protein-containing complex assembly	NA	NA
GO:0002220	0.00217515	0.0826675	3	76	BP	innate immune response activating cell surface receptor signaling pathway	NA	NA
GO:0002703	0.00222072	0.0839384	5	270	BP	regulation of leukocyte mediated immunity	NA	NA
GO:0010822	0.00225785	0.0844754	3	77	BP	positive regulation of mitochondrion organization	NA	NA
GO:0043129	0.00225935	0.0844754	2	21	BP	surfactant homeostasis	NA	NA
GO:0016239	0.00234248	0.0871127	3	78	BP	positive regulation of macroautophagy	NA	NA
GO:0006605	0.00240403	0.0889236	5	275	BP	protein targeting	NA	NA
GO:0141087	0.00247986	0.0912402	2	22	BP	positive regulation of inflammasome-mediated signaling pathway	NA	NA
GO:0004857	0.00255843	0.0934167	5	279	MF	enzyme inhibitor activity	NA	NA
GO:0051240	0.00256602	0.0934167	13	1591	BP	positive regulation of multicellular organismal process	NA	NA
GO:0032722	0.00260811	0.0944516	3	81	BP	positive regulation of chemokine production	NA	NA
GO:0002704	0.0027006	0.0966275	3	82	BP	negative regulation of leukocyte mediated immunity	NA	NA
GO:0030547	0.0027101	0.0966275	2	23	MF	signaling receptor inhibitor activity	NA	NA
GO:1901857	0.0027101	0.0966275	2	23	BP	positive regulation of cellular respiration	NA	NA
GO:0002699	0.00280336	0.0994403	5	285	BP	positive regulation of immune effector process	NA	NA
GO:0000422	0.00319341	0.112698	3	87	BP	autophagy of mitochondrion	NA	NA
GO:0033138	0.00329813	0.115803	3	88	BP	positive regulation of peptidyl-serine phosphorylation	NA	NA
GO:0005776	0.00340493	0.118351	3	89	CC	autophagosome	NA	NA
GO:0043230	0.00340493	0.118351	3	89	CC	extracellular organelle	NA	NA
GO:0002228	0.003738	0.128635	3	92	BP	natural killer cell mediated immunity	NA	NA
GO:0042158	0.003738	0.128635	3	92	BP	lipoprotein biosynthetic process	NA	NA
GO:0080171	0.00385327	0.131946	3	93	BP	lytic vacuole organization	NA	NA
GO:0045648	0.00400505	0.136468	2	28	BP	positive regulation of erythrocyte differentiation	NA	NA
GO:0043687	0.00421308	0.142852	9	933	BP	post-translational protein modification	NA	NA
GO:0031334	0.00423577	0.142921	4	194	BP	positive regulation of protein-containing complex assembly	NA	NA
GO:0043122	0.00447187	0.150155	4	197	BP	regulation of canonical NF-kappaB signal transduction	NA	NA
GO:0034138	0.00458889	0.15334	2	30	BP	toll-like receptor 3 signaling pathway	NA	NA
GO:0046631	0.00497037	0.165289	4	203	BP	alpha-beta T cell activation	NA	NA
GO:0002706	0.00505692	0.167362	4	204	BP	regulation of lymphocyte mediated immunity	NA	NA
GO:0060142	0.00520959	0.171594	2	32	BP	regulation of syncytium formation by plasma membrane fusion	NA	NA
GO:0002700	0.00559759	0.1835	4	210	BP	regulation of production of molecular mediator of immune response	NA	NA
GO:0005783	0.00586497	0.190514	12	1553	CC	endoplasmic reticulum	NA	NA
GO:1905144	0.00586664	0.190514	2	34	BP	response to acetylcholine	NA	NA
GO:0050727	0.00604514	0.195394	5	342	BP	regulation of inflammatory response	NA	NA
GO:0002716	0.00620864	0.199745	2	35	BP	negative regulation of natural killer cell mediated immunity	NA	NA
GO:0016772	0.00638034	0.204318	8	818	MF	transferase activity, transferring phosphorus-containing groups	NA	NA
GO:0018210	0.00678754	0.216357	3	114	BP	peptidyl-threonine modification	NA	NA
GO:0016241	0.00711999	0.224881	3	116	BP	regulation of macroautophagy	NA	NA
GO:0032602	0.00711999	0.224881	3	116	BP	chemokine production	NA	NA
GO:0009967	0.00718257	0.225827	11	1395	BP	positive regulation of signal transduction	NA	NA
GO:0005044	0.00728776	0.228097	2	38	MF	scavenger receptor activity	NA	NA
GO:0033135	0.00746196	0.232497	3	118	BP	regulation of peptidyl-serine phosphorylation	NA	NA
GO:0042157	0.00781351	0.241277	3	120	BP	lipoprotein metabolic process	NA	NA
GO:1905037	0.00781351	0.241277	3	120	BP	autophagosome organization	NA	NA
GO:0030246	0.00790784	0.243105	4	232	MF	carbohydrate binding	NA	NA
GO:0007249	0.00826467	0.25295	4	235	BP	canonical NF-kappaB signal transduction	NA	NA
GO:0019209	0.0087347	0.264991	3	125	MF	kinase activator activity	NA	NA
GO:0043244	0.0087347	0.264991	3	125	BP	regulation of protein-containing complex disassembly	NA	NA
GO:0031341	0.00892625	0.269619	3	126	BP	regulation of cell killing	NA	NA
GO:0043331	0.00925969	0.276075	2	43	BP	response to dsRNA	NA	NA
GO:0046641	0.00925969	0.276075	2	43	BP	positive regulation of alpha-beta T cell proliferation	NA	NA
GO:0050832	0.00925969	0.276075	2	43	BP	defense response to fungus	NA	NA
GO:0031342	0.0101077	0.298783	2	45	BP	negative regulation of cell killing	NA	NA
GO:0098926	0.0101077	0.298783	2	45	BP	postsynaptic signal transduction	NA	NA
GO:1903008	0.0103361	0.304233	3	133	BP	organelle disassembly	NA	NA
GO:0002440	0.0104304	0.305707	5	391	BP	production of molecular mediator of immune response	NA	NA
GO:0036037	0.0105442	0.30654	2	46	BP	CD8-positive, alpha-beta T cell activation	NA	NA
GO:0032609	0.0105474	0.30654	3	134	BP	type II interferon production	NA	NA
GO:0042379	0.0109889	0.318035	2	47	MF	chemokine receptor binding	NA	NA
GO:0019932	0.0112072	0.321987	4	257	BP	second-messenger-mediated signaling	NA	NA
GO:0002250	0.0112186	0.321987	6	555	BP	adaptive immune response	NA	NA
GO:0045646	0.0119028	0.340213	2	49	BP	regulation of erythrocyte differentiation	NA	NA
GO:0016236	0.0121128	0.344791	4	263	BP	macroautophagy	NA	NA
GO:0005774	0.0122681	0.347782	4	264	CC	vacuolar membrane	NA	NA
GO:0010821	0.0123285	0.348068	3	142	BP	regulation of mitochondrion organization	NA	NA
GO:0042110	0.0124617	0.348977	6	568	BP	T cell activation	NA	NA
GO:0005739	0.0125012	0.348977	12	1717	CC	mitochondrion	NA	NA
GO:0001909	0.0125626	0.348977	3	143	BP	leukocyte mediated cytotoxicity	NA	NA
GO:0050728	0.0125626	0.348977	3	143	BP	negative regulation of inflammatory response	NA	NA
GO:0031333	0.0130382	0.360741	3	145	BP	negative regulation of protein-containing complex assembly	NA	NA
GO:0019724	0.0132272	0.364512	4	270	BP	B cell mediated immunity	NA	NA
GO:1902074	0.0133915	0.367576	4	271	BP	response to salt	NA	NA
GO:0060090	0.013587	0.371468	6	579	MF	molecular adaptor activity	NA	NA
GO:0009620	0.0138266	0.375054	2	53	BP	response to fungus	NA	NA
GO:0034142	0.0138266	0.375054	2	53	BP	toll-like receptor 4 signaling pathway	NA	NA
GO:0002717	0.0143273	0.385611	2	54	BP	positive regulation of natural killer cell mediated immunity	NA	NA
GO:0030199	0.0143273	0.385611	2	54	BP	collagen fibril organization	NA	NA
GO:0002702	0.0153053	0.408418	3	154	BP	positive regulation of production of molecular mediator of immune response	NA	NA
GO:0010508	0.0153053	0.408418	3	154	BP	positive regulation of autophagy	NA	NA
GO:0004867	0.0153518	0.408418	2	56	MF	serine-type endopeptidase inhibitor activity	NA	NA
GO:0010506	0.015466	0.40988	4	283	BP	regulation of autophagy	NA	NA
GO:0007034	0.01557	0.411061	3	155	BP	vacuolar transport	NA	NA
GO:0002367	0.0158374	0.416529	3	156	BP	cytokine production involved in immune response	NA	NA
GO:0043549	0.0160483	0.420477	6	601	BP	regulation of kinase activity	NA	NA
GO:0002460	0.0161845	0.422447	5	437	BP	adaptive immune response based on somatic recombination of immune receptors built from immunoglobulin superfamily domains	NA	NA
GO:0043457	0.016407	0.426643	2	58	BP	regulation of cellular respiration	NA	NA
GO:1902075	0.0169326	0.438661	3	160	BP	cellular response to salt	NA	NA
GO:0006949	0.0180461	0.465764	2	61	BP	syncytium formation	NA	NA
GO:0140962	0.0191758	0.493081	2	63	BP	multicellular organismal-level chemical homeostasis	NA	NA
GO:0002705	0.0192476	0.493094	3	168	BP	positive regulation of leukocyte mediated immunity	NA	NA
GO:0002752	0.0197515	0.504138	2	64	BP	cell surface pattern recognition receptor signaling pathway	NA	NA
GO:0019722	0.0220513	0.560767	3	177	BP	calcium-mediated signaling	NA	NA
GO:0070665	0.022703	0.573127	3	179	BP	positive regulation of leukocyte proliferation	NA	NA
GO:0071902	0.022703	0.573127	3	179	BP	positive regulation of protein serine/threonine kinase activity	NA	NA
GO:0061919	0.0228337	0.574329	5	478	BP	process utilizing autophagic mechanism	NA	NA
GO:0005102	0.0229615	0.575452	9	1232	MF	signaling receptor binding	NA	NA
GO:0010629	0.0233354	0.581117	8	1034	BP	negative regulation of gene expression	NA	NA
GO:0046633	0.0233556	0.581117	2	70	BP	alpha-beta T cell proliferation	NA	NA
GO:0002639	0.0246126	0.605855	2	72	BP	positive regulation of immunoglobulin production	NA	NA
GO:0002711	0.0246126	0.605855	2	72	BP	positive regulation of T cell mediated immunity	NA	NA
GO:0050709	0.0246126	0.605855	2	72	BP	negative regulation of protein secretion	NA	NA
GO:0050821	0.024721	0.606365	3	185	BP	protein stabilization	NA	NA
GO:0019003	0.0252513	0.615011	2	73	MF	GDP binding	NA	NA
GO:0038024	0.0252513	0.615011	2	73	MF	cargo receptor activity	NA	NA
GO:0006508	0.0258516	0.627422	10	1468	BP	proteolysis	NA	NA
GO:0030234	0.0262946	0.635942	8	1058	MF	enzyme regulator activity	NA	NA
GO:0043621	0.0278729	0.671767	2	77	MF	protein self-association	NA	NA
GO:0030545	0.0296182	0.711351	4	346	MF	signaling receptor regulator activity	NA	NA
GO:1901698	0.030341	0.72619	7	888	BP	response to nitrogen compound	NA	NA
GO:0051338	0.0326603	0.777802	6	709	BP	regulation of transferase activity	NA	NA
GO:0004000	0.0331721	0.777802	1	10	MF	adenosine deaminase activity	NA	NA
GO:0034163	0.0331721	0.777802	1	10	BP	regulation of toll-like receptor 9 signaling pathway	NA	NA
GO:0042118	0.0331721	0.777802	1	10	BP	endothelial cell activation	NA	NA
GO:0046719	0.0331721	0.777802	1	10	BP	regulation by virus of viral protein levels in host cell	NA	NA
GO:0090091	0.0331721	0.777802	1	10	BP	positive regulation of extracellular matrix disassembly	NA	NA
GO:0032729	0.0334263	0.781114	2	85	BP	positive regulation of type II interferon production	NA	NA
GO:0044087	0.0346688	0.807421	7	914	BP	regulation of cellular component biogenesis	NA	NA
GO:0003727	0.034877	0.809543	2	87	MF	single-stranded RNA binding	NA	NA
GO:0007033	0.0353761	0.818112	3	213	BP	vacuole organization	NA	NA
GO:0007606	0.0356113	0.818112	2	88	BP	sensory perception of chemical stimulus	NA	NA
GO:0004382	0.0364289	0.818112	1	11	MF	GDP phosphatase activity	NA	NA
GO:0005035	0.0364289	0.818112	1	11	MF	death receptor activity	NA	NA
GO:0007512	0.0364289	0.818112	1	11	BP	adult heart development	NA	NA
GO:0034154	0.0364289	0.818112	1	11	BP	toll-like receptor 7 signaling pathway	NA	NA
GO:0050912	0.0364289	0.818112	1	11	BP	detection of chemical stimulus involved in sensory perception of taste	NA	NA
GO:0062061	0.0364289	0.818112	1	11	MF	TAP complex binding	NA	NA
GO:0070213	0.0364289	0.818112	1	11	BP	protein auto-ADP-ribosylation	NA	NA
GO:2000551	0.0364289	0.818112	1	11	BP	regulation of T-helper 2 cell cytokine production	NA	NA
GO:0046635	0.037098	0.830444	2	90	BP	positive regulation of alpha-beta T cell activation	NA	NA
GO:0048872	0.0374412	0.835423	4	373	BP	homeostasis of number of cells	NA	NA
GO:0031343	0.0378502	0.841833	2	91	BP	positive regulation of cell killing	NA	NA
GO:0002819	0.0396706	0.854922	3	223	BP	regulation of adaptive immune response	NA	NA
GO:0002468	0.0396747	0.854922	1	12	BP	dendritic cell antigen processing and presentation	NA	NA
GO:0031430	0.0396747	0.854922	1	12	CC	M band	NA	NA
GO:0051371	0.0396747	0.854922	1	12	MF	muscle alpha-actinin binding	NA	NA
GO:0071803	0.0396747	0.854922	1	12	BP	positive regulation of podosome assembly	NA	NA
GO:0098553	0.0396747	0.854922	1	12	CC	lumenal side of endoplasmic reticulum membrane	NA	NA
GO:0140042	0.0396747	0.854922	1	12	BP	lipid droplet formation	NA	NA
GO:0141047	0.0396747	0.854922	1	12	MF	molecular tag activity	NA	NA
GO:1901077	0.0396747	0.854922	1	12	BP	regulation of relaxation of muscle	NA	NA
GO:2000563	0.0396747	0.854922	1	12	BP	positive regulation of CD4-positive, alpha-beta T cell proliferation	NA	NA
GO:1901343	0.0401417	0.862299	2	94	BP	negative regulation of vasculature development	NA	NA
GO:0055006	0.041698	0.892957	2	96	BP	cardiac cell development	NA	NA
GO:0019730	0.0424846	0.899415	2	97	BP	antimicrobial humoral response	NA	NA
GO:0002755	0.0429098	0.899415	1	13	BP	MyD88-dependent toll-like receptor signaling pathway	NA	NA
GO:0002756	0.0429098	0.899415	1	13	BP	MyD88-independent toll-like receptor signaling pathway	NA	NA
GO:0032530	0.0429098	0.899415	1	13	BP	regulation of microvillus organization	NA	NA
GO:0045236	0.0429098	0.899415	1	13	MF	CXCR chemokine receptor binding	NA	NA
GO:1900102	0.0429098	0.899415	1	13	BP	negative regulation of endoplasmic reticulum unfolded protein response	NA	NA
GO:1990840	0.0429098	0.899415	1	13	BP	response to lectin	NA	NA
GO:0030674	0.0432583	0.90398	4	391	MF	protein-macromolecule adaptor activity	NA	NA
GO:0002637	0.0440744	0.915502	2	99	BP	regulation of immunoglobulin production	NA	NA
GO:0014896	0.0440744	0.915502	2	99	BP	muscle hypertrophy	NA	NA
GO:0032984	0.0442178	0.915732	3	233	BP	protein-containing complex disassembly	NA	NA
GO:0002709	0.0448775	0.922281	2	100	BP	regulation of T cell mediated immunity	NA	NA
GO:0060419	0.0448775	0.922281	2	100	BP	heart growth	NA	NA
GO:0031965	0.0456307	0.922281	3	236	CC	nuclear membrane	NA	NA
GO:0002526	0.045686	0.922281	2	101	BP	acute inflammatory response	NA	NA
GO:0002720	0.045686	0.922281	2	101	BP	positive regulation of cytokine production involved in immune response	NA	NA
GO:0004115	0.0461341	0.922281	1	14	MF	3',5'-cyclic-AMP phosphodiesterase activity	NA	NA
GO:0006924	0.0461341	0.922281	1	14	BP	activation-induced cell death of T cells	NA	NA
GO:0010851	0.0461341	0.922281	1	14	MF	cyclase regulator activity	NA	NA
GO:0036499	0.0461341	0.922281	1	14	BP	PERK-mediated unfolded protein response	NA	NA
GO:0044754	0.0461341	0.922281	1	14	CC	autolysosome	NA	NA
GO:0055119	0.0461341	0.922281	1	14	BP	relaxation of cardiac muscle	NA	NA
GO:0090713	0.0461341	0.922281	1	14	BP	immunological memory process	NA	NA
GO:0019207	0.0475492	0.947833	3	240	MF	kinase regulator activity	NA	NA
GO:0030554	0.0491357	0.951669	9	1417	MF	adenyl nucleotide binding	NA	NA
GO:0005614	0.0493476	0.951669	1	15	CC	interstitial matrix	NA	NA
GO:0006968	0.0493476	0.951669	1	15	BP	cellular defense response	NA	NA
GO:0010715	0.0493476	0.951669	1	15	BP	regulation of extracellular matrix disassembly	NA	NA
GO:0034162	0.0493476	0.951669	1	15	BP	toll-like receptor 9 signaling pathway	NA	NA
GO:0035745	0.0493476	0.951669	1	15	BP	T-helper 2 cell cytokine production	NA	NA
GO:0042610	0.0493476	0.951669	1	15	MF	CD8 receptor binding	NA	NA
GO:0046794	0.0493476	0.951669	1	15	BP	transport of virus	NA	NA
GO:0046977	0.0493476	0.951669	1	15	MF	TAP binding	NA	NA
GO:0071360	0.0493476	0.951669	1	15	BP	cellular response to exogenous dsRNA	NA	NA
GO:1900452	0.0493476	0.951669	1	15	BP	regulation of long-term synaptic depression	NA	NA
GO:0048871	0.0493927	0.951669	6	785	BP	multicellular organismal-level homeostasis	NA	NA
GO:0005635	0.0502877	0.966222	4	411	CC	nuclear envelope	NA	NA
GO:0042098	0.0505007	0.967628	3	246	BP	T cell proliferation	NA	NA
GO:0045639	0.0506489	0.967786	2	107	BP	positive regulation of myeloid cell differentiation	NA	NA
GO:0005543	0.0513934	0.978532	4	414	MF	phospholipid binding	NA	NA
GO:0045335	0.0514943	0.978532	2	108	CC	phagocytic vesicle	NA	NA
GO:0019882	0.0523447	0.982409	2	109	BP	antigen processing and presentation	NA	NA
GO:0004869	0.0525504	0.982409	1	16	MF	cysteine-type endopeptidase inhibitor activity	NA	NA
GO:0010819	0.0525504	0.982409	1	16	BP	regulation of T cell chemotaxis	NA	NA
GO:0031492	0.0525504	0.982409	1	16	MF	nucleosomal DNA binding	NA	NA
GO:0042824	0.0525504	0.982409	1	16	CC	MHC class I peptide loading complex	NA	NA
GO:0071801	0.0525504	0.982409	1	16	BP	regulation of podosome assembly	NA	NA
GO:1903706	0.0528883	0.986061	4	418	BP	regulation of hemopoiesis	NA	NA
GO:0006612	0.0532001	0.989207	2	110	BP	protein targeting to membrane	NA	NA
GO:0046649	0.0548045	1	6	806	BP	lymphocyte activation	NA	NA
GO:0005767	0.0557426	1	1	17	CC	secondary lysosome	NA	NA
GO:0017110	0.0557426	1	1	17	MF	nucleoside diphosphate phosphatase activity	NA	NA
GO:0055003	0.0557426	1	1	17	BP	cardiac myofibril assembly	NA	NA
GO:1902033	0.0557426	1	1	17	BP	regulation of hematopoietic stem cell proliferation	NA	NA
GO:0022411	0.0563385	1	4	427	BP	cellular component disassembly	NA	NA
GO:0014070	0.0571792	1	5	616	BP	response to organic cyclic compound	NA	NA
GO:0050708	0.0571944	1	3	259	BP	regulation of protein secretion	NA	NA
GO:0002377	0.05826	1	3	261	BP	immunoglobulin production	NA	NA
GO:0002830	0.0589241	1	1	18	BP	positive regulation of type 2 immune response	NA	NA
GO:0035994	0.0589241	1	1	18	BP	response to muscle stretch	NA	NA
GO:0042612	0.0589241	1	1	18	CC	MHC class I protein complex	NA	NA
GO:2000566	0.0589241	1	1	18	BP	positive regulation of CD8-positive, alpha-beta T cell proliferation	NA	NA
GO:0002768	0.0604193	1	3	265	BP	immune response-regulating cell surface receptor signaling pathway	NA	NA
GO:0010951	0.0611187	1	2	119	BP	negative regulation of endopeptidase activity	NA	NA
GO:1903707	0.0611187	1	2	119	BP	negative regulation of hemopoiesis	NA	NA
GO:0002371	0.062095	1	1	19	BP	dendritic cell cytokine production	NA	NA
GO:0002477	0.062095	1	1	19	BP	antigen processing and presentation of exogenous peptide antigen via MHC class Ib	NA	NA
GO:0003159	0.062095	1	1	19	BP	morphogenesis of an endothelium	NA	NA
GO:0016460	0.062095	1	1	19	CC	myosin II complex	NA	NA
GO:0030506	0.062095	1	1	19	MF	ankyrin binding	NA	NA
GO:0030881	0.062095	1	1	19	MF	beta-2-microglobulin binding	NA	NA
GO:0031683	0.062095	1	1	19	MF	G-protein beta/gamma-subunit complex binding	NA	NA
GO:0033106	0.062095	1	1	19	CC	cis-Golgi network membrane	NA	NA
GO:0035641	0.062095	1	1	19	BP	locomotory exploration behavior	NA	NA
GO:0030278	0.0629302	1	2	121	BP	regulation of ossification	NA	NA
GO:0043632	0.0637746	1	5	636	BP	modification-dependent macromolecule catabolic process	NA	NA
GO:0055007	0.0638428	1	2	122	BP	cardiac muscle cell differentiation	NA	NA
GO:0042102	0.0647599	1	2	123	BP	positive regulation of T cell proliferation	NA	NA
GO:0051592	0.0647599	1	2	123	BP	response to calcium ion	NA	NA
GO:0002577	0.0652553	1	1	20	BP	regulation of antigen processing and presentation	NA	NA
GO:0008307	0.0652553	1	1	20	MF	structural constituent of muscle	NA	NA
GO:0030033	0.0652553	1	1	20	BP	microvillus assembly	NA	NA
GO:0043374	0.0652553	1	1	20	BP	CD8-positive, alpha-beta T cell differentiation	NA	NA
GO:0071359	0.0652553	1	1	20	BP	cellular response to dsRNA	NA	NA
GO:0098576	0.0652553	1	1	20	CC	lumenal side of membrane	NA	NA
GO:0043062	0.0654134	1	3	274	BP	extracellular structure organization	NA	NA
GO:0051146	0.0665485	1	3	276	BP	striated muscle cell differentiation	NA	NA
GO:0042803	0.0682836	1	5	649	MF	protein homodimerization activity	NA	NA
GO:0000979	0.0684051	1	1	21	MF	RNA polymerase II core promoter sequence-specific DNA binding	NA	NA
GO:0042270	0.0684051	1	1	21	BP	protection from natural killer cell mediated cytotoxicity	NA	NA
GO:0140467	0.0684051	1	1	21	BP	integrated stress response signaling	NA	NA
GO:0035710	0.0684724	1	2	127	BP	CD4-positive, alpha-beta T cell activation	NA	NA
GO:0070663	0.0688457	1	3	280	BP	regulation of leukocyte proliferation	NA	NA
GO:0001775	0.0698081	1	7	1072	BP	cell activation	NA	NA
GO:0052548	0.0700077	1	3	282	BP	regulation of endopeptidase activity	NA	NA
GO:0036379	0.0715444	1	1	22	CC	myofilament	NA	NA
GO:0048520	0.0715444	1	1	22	BP	positive regulation of behavior	NA	NA
GO:0090026	0.0715444	1	1	22	BP	positive regulation of monocyte chemotaxis	NA	NA
GO:1901623	0.0715444	1	1	22	BP	regulation of lymphocyte chemotaxis	NA	NA
GO:1904950	0.0722537	1	2	131	BP	negative regulation of establishment of protein localization	NA	NA
GO:0002370	0.0746732	1	1	23	BP	natural killer cell cytokine production	NA	NA
GO:0002445	0.0746732	1	1	23	BP	type II hypersensitivity	NA	NA
GO:0003950	0.0746732	1	1	23	MF	NAD+ ADP-ribosyltransferase activity	NA	NA
GO:0010818	0.0746732	1	1	23	BP	T cell chemotaxis	NA	NA
GO:0019239	0.0746732	1	1	23	MF	deaminase activity	NA	NA
GO:0031462	0.0746732	1	1	23	CC	Cul2-RING ubiquitin ligase complex	NA	NA
GO:0051393	0.0746732	1	1	23	MF	alpha-actinin binding	NA	NA
GO:0060544	0.0746732	1	1	23	BP	regulation of necroptotic process	NA	NA
GO:0071800	0.0746732	1	1	23	BP	podosome assembly	NA	NA
GO:0098992	0.0746732	1	1	23	CC	neuronal dense core vesicle	NA	NA
GO:1901739	0.0746732	1	1	23	BP	regulation of myoblast fusion	NA	NA
GO:0018209	0.0747446	1	3	290	BP	peptidyl-serine modification	NA	NA
GO:0046632	0.0751334	1	2	134	BP	alpha-beta T cell differentiation	NA	NA
GO:0070925	0.0760141	1	6	878	BP	organelle assembly	NA	NA
GO:0046634	0.0761014	1	2	135	BP	regulation of alpha-beta T cell activation	NA	NA
GO:0031647	0.0771654	1	3	294	BP	regulation of protein stability	NA	NA
GO:0005794	0.0772887	1	8	1322	CC	Golgi apparatus	NA	NA
GO:0004112	0.0777916	1	1	24	MF	cyclic-nucleotide phosphodiesterase activity	NA	NA
GO:0030670	0.0777916	1	1	24	CC	phagocytic vesicle membrane	NA	NA
GO:0032528	0.0777916	1	1	24	BP	microvillus organization	NA	NA
GO:0035740	0.0777916	1	1	24	BP	CD8-positive, alpha-beta T cell proliferation	NA	NA
GO:0035743	0.0777916	1	1	24	BP	CD4-positive, alpha-beta T cell cytokine production	NA	NA
GO:0050909	0.0777916	1	1	24	BP	sensory perception of taste	NA	NA
GO:0061339	0.0777916	1	1	24	BP	establishment or maintenance of monopolar cell polarity	NA	NA
GO:1900101	0.0777916	1	1	24	BP	regulation of endoplasmic reticulum unfolded protein response	NA	NA
GO:2000050	0.0777916	1	1	24	BP	regulation of non-canonical Wnt signaling pathway	NA	NA
GO:2001187	0.0777916	1	1	24	BP	positive regulation of CD8-positive, alpha-beta T cell activation	NA	NA
GO:0044089	0.0785774	1	4	479	BP	positive regulation of cellular component biogenesis	NA	NA
GO:0002456	0.080013	1	2	139	BP	T cell mediated immunity	NA	NA
GO:0051701	0.080013	1	2	139	BP	biological process involved in interaction with host	NA	NA
GO:0001964	0.0808996	1	1	25	BP	startle response	NA	NA
GO:0005797	0.0808996	1	1	25	CC	Golgi medial cisterna	NA	NA
GO:0016814	0.0808996	1	1	25	MF	hydrolase activity, acting on carbon-nitrogen (but not peptide) bonds, in cyclic amidines	NA	NA
GO:0042056	0.0808996	1	1	25	MF	chemoattractant activity	NA	NA
GO:0097396	0.0808996	1	1	25	BP	response to interleukin-17	NA	NA
GO:1990404	0.0808996	1	1	25	MF	NAD+-protein ADP-ribosyltransferase activity	NA	NA
GO:0031975	0.0827207	1	7	1117	CC	envelope	NA	NA
GO:0043467	0.0839861	1	2	143	BP	regulation of generation of precursor metabolites and energy	NA	NA
GO:0002726	0.0839973	1	1	26	BP	positive regulation of T cell cytokine production	NA	NA
GO:0002866	0.0839973	1	1	26	BP	positive regulation of acute inflammatory response to antigenic stimulus	NA	NA
GO:0032817	0.0839973	1	1	26	BP	regulation of natural killer cell proliferation	NA	NA
GO:2000647	0.0839973	1	1	26	BP	negative regulation of stem cell proliferation	NA	NA
GO:0051130	0.0854599	1	7	1126	BP	positive regulation of cellular component organization	NA	NA
GO:0050729	0.0859951	1	2	145	BP	positive regulation of inflammatory response	NA	NA
GO:0010638	0.0861892	1	4	495	BP	positive regulation of organelle organization	NA	NA
GO:0010592	0.0870846	1	1	27	BP	positive regulation of lamellipodium assembly	NA	NA
GO:0031672	0.0870846	1	1	27	CC	A band	NA	NA
GO:0042608	0.0870846	1	1	27	MF	T cell receptor binding	NA	NA
GO:0043325	0.0870846	1	1	27	MF	phosphatidylinositol-3,4-bisphosphate binding	NA	NA
GO:0046703	0.0870846	1	1	27	MF	natural killer cell lectin-like receptor binding	NA	NA
GO:0070498	0.0870846	1	1	27	BP	interleukin-1-mediated signaling pathway	NA	NA
GO:0071900	0.0878325	1	3	311	BP	regulation of protein serine/threonine kinase activity	NA	NA
GO:0002821	0.0880185	1	2	147	BP	positive regulation of adaptive immune response	NA	NA
GO:0009896	0.0896294	1	4	502	BP	positive regulation of catabolic process	NA	NA
GO:0034121	0.0901616	1	1	28	BP	regulation of toll-like receptor signaling pathway	NA	NA
GO:0035035	0.0901616	1	1	28	MF	histone acetyltransferase binding	NA	NA
GO:0035739	0.0901616	1	1	28	BP	CD4-positive, alpha-beta T cell proliferation	NA	NA
GO:0043032	0.0901616	1	1	28	BP	positive regulation of macrophage activation	NA	NA
GO:0045662	0.0901616	1	1	28	BP	negative regulation of myoblast differentiation	NA	NA
GO:0062098	0.0901616	1	1	28	BP	regulation of programmed necrotic cell death	NA	NA
GO:0070233	0.0901616	1	1	28	BP	negative regulation of T cell apoptotic process	NA	NA
GO:0090077	0.0901616	1	1	28	BP	foam cell differentiation	NA	NA
GO:0031331	0.0917394	1	3	317	BP	positive regulation of cellular catabolic process	NA	NA
GO:0010466	0.0931389	1	2	152	BP	negative regulation of peptidase activity	NA	NA
GO:0002102	0.0932284	1	1	29	CC	podosome	NA	NA
GO:0006515	0.0932284	1	1	29	BP	protein quality control for misfolded or incompletely synthesized proteins	NA	NA
GO:0048020	0.0932284	1	1	29	MF	CCR chemokine receptor binding	NA	NA
GO:0061050	0.0932284	1	1	29	BP	regulation of cell growth involved in cardiac muscle cell development	NA	NA
GO:0090025	0.0932284	1	1	29	BP	regulation of monocyte chemotaxis	NA	NA
GO:0090075	0.0932284	1	1	29	BP	relaxation of muscle	NA	NA
GO:1903055	0.0932284	1	1	29	BP	positive regulation of extracellular matrix organization	NA	NA
GO:0051249	0.0946577	1	4	512	BP	regulation of lymphocyte activation	NA	NA
GO:0051129	0.0946763	1	5	717	BP	negative regulation of cellular component organization	NA	NA
GO:0030217	0.0950499	1	3	322	BP	T cell differentiation	NA	NA
GO:0043433	0.0962521	1	2	155	BP	negative regulation of DNA-binding transcription factor activity	NA	NA
GO:0002475	0.0962849	1	1	30	BP	antigen processing and presentation via MHC class Ib	NA	NA
GO:0007595	0.0962849	1	1	30	BP	lactation	NA	NA
GO:0022617	0.0962849	1	1	30	BP	extracellular matrix disassembly	NA	NA
GO:0035640	0.0962849	1	1	30	BP	exploration behavior	NA	NA
GO:0034101	0.0972964	1	2	156	BP	erythrocyte homeostasis	NA	NA
GO:0051048	0.0972964	1	2	156	BP	negative regulation of secretion	NA	NA
GO:0044389	0.0984092	1	3	327	MF	ubiquitin-like protein ligase binding	NA	NA
GO:0051603	0.0985148	1	5	726	BP	proteolysis involved in protein catabolic process	NA	NA
GO:0052547	0.0990868	1	3	328	BP	regulation of peptidase activity	NA	NA
GO:0001787	0.0993312	1	1	31	BP	natural killer cell proliferation	NA	NA
GO:0002524	0.0993312	1	1	31	BP	hypersensitivity	NA	NA
GO:0002719	0.0993312	1	1	31	BP	negative regulation of cytokine production involved in immune response	NA	NA
GO:0002863	0.0993312	1	1	31	BP	positive regulation of inflammatory response to antigenic stimulus	NA	NA
GO:0006953	0.0993312	1	1	31	BP	acute-phase response	NA	NA
GO:0030507	0.0993312	1	1	31	MF	spectrin binding	NA	NA
GO:0034389	0.0993312	1	1	31	BP	lipid droplet organization	NA	NA
GO:0042611	0.0993312	1	1	31	CC	MHC protein complex	NA	NA
GO:0060292	0.0993312	1	1	31	BP	long-term synaptic depression	NA	NA
GO:0035051	0.0993948	1	2	158	BP	cardiocyte differentiation	NA	NA
GO:1902532	0.100341	1	4	523	BP	negative regulation of intracellular signal transduction	NA	NA
GO:0002230	0.102367	1	1	32	BP	positive regulation of defense response to virus by host	NA	NA
GO:0002864	0.102367	1	1	32	BP	regulation of acute inflammatory response to antigenic stimulus	NA	NA
GO:0005164	0.102367	1	1	32	MF	tumor necrosis factor receptor binding	NA	NA
GO:0042288	0.102367	1	1	32	MF	MHC class I protein binding	NA	NA
GO:0042805	0.102367	1	1	32	MF	actinin binding	NA	NA
GO:0051491	0.102367	1	1	32	BP	positive regulation of filopodium assembly	NA	NA
GO:0070971	0.102367	1	1	32	CC	endoplasmic reticulum exit site	NA	NA
GO:0051251	0.104576	1	3	336	BP	positive regulation of lymphocyte activation	NA	NA
GO:0002828	0.105393	1	1	33	BP	regulation of type 2 immune response	NA	NA
GO:0019883	0.105393	1	1	33	BP	antigen processing and presentation of endogenous antigen	NA	NA
GO:0021591	0.105393	1	1	33	BP	ventricular system development	NA	NA
GO:1903901	0.105393	1	1	33	BP	negative regulation of viral life cycle	NA	NA
GO:0005615	0.107827	1	7	1194	CC	extracellular space	NA	NA
GO:0007188	0.107913	1	2	166	BP	adenylate cyclase-modulating G protein-coupled receptor signaling pathway	NA	NA
GO:0008009	0.108409	1	1	34	MF	chemokine activity	NA	NA
GO:0010737	0.108409	1	1	34	BP	protein kinase A signaling	NA	NA
GO:1902745	0.108409	1	1	34	BP	positive regulation of lamellipodium organization	NA	NA
GO:0030097	0.109847	1	6	972	BP	hemopoiesis	NA	NA
GO:0070647	0.110041	1	5	752	BP	protein modification by small protein conjugation or removal	NA	NA
GO:0006959	0.110073	1	2	168	BP	humoral immune response	NA	NA
GO:0032616	0.111415	1	1	35	BP	interleukin-13 production	NA	NA
GO:0051721	0.111415	1	1	35	MF	protein phosphatase 2A binding	NA	NA
GO:2001185	0.111415	1	1	35	BP	regulation of CD8-positive, alpha-beta T cell activation	NA	NA
GO:0030261	0.114411	1	1	36	BP	chromosome condensation	NA	NA
GO:0032689	0.114411	1	1	36	BP	negative regulation of type II interferon production	NA	NA
GO:0038187	0.114411	1	1	36	MF	pattern recognition receptor activity	NA	NA
GO:0071425	0.114411	1	1	36	BP	hematopoietic stem cell proliferation	NA	NA
GO:0030258	0.114427	1	2	172	BP	lipid modification	NA	NA
GO:0043067	0.114972	1	8	1449	BP	regulation of programmed cell death	NA	NA
GO:0071692	0.115184	1	3	351	BP	protein localization to extracellular region	NA	NA
GO:0016829	0.11662	1	2	174	MF	lyase activity	NA	NA
GO:0002724	0.117397	1	1	37	BP	regulation of T cell cytokine production	NA	NA
GO:0003301	0.117397	1	1	37	BP	physiological cardiac muscle hypertrophy	NA	NA
GO:0010591	0.117397	1	1	37	BP	regulation of lamellipodium assembly	NA	NA
GO:0030020	0.117397	1	1	37	MF	extracellular matrix structural constituent conferring tensile strength	NA	NA
GO:0031045	0.117397	1	1	37	CC	dense core granule	NA	NA
GO:0045214	0.117397	1	1	37	BP	sarcomere organization	NA	NA
GO:0061650	0.117397	1	1	37	MF	ubiquitin-like protein conjugating enzyme activity	NA	NA
GO:1905360	0.117397	1	1	37	CC	GTPase complex	NA	NA
GO:0033674	0.11808	1	3	355	BP	positive regulation of kinase activity	NA	NA
GO:0031329	0.118313	1	4	556	BP	regulation of cellular catabolic process	NA	NA
GO:0035265	0.118824	1	2	176	BP	organ growth	NA	NA
GO:0002474	0.120373	1	1	38	BP	antigen processing and presentation of peptide antigen via MHC class I	NA	NA
GO:0051281	0.120373	1	1	38	BP	positive regulation of release of sequestered calcium ion into cytosol	NA	NA
GO:0070266	0.120373	1	1	38	BP	necroptotic process	NA	NA
GO:0051606	0.121038	1	2	178	BP	detection of stimulus	NA	NA
GO:0051539	0.123339	1	1	39	MF	4 iron, 4 sulfur cluster binding	NA	NA
GO:0007155	0.12384	1	7	1238	BP	cell adhesion	NA	NA
GO:1901699	0.124598	1	4	567	BP	cellular response to nitrogen compound	NA	NA
GO:0070661	0.124695	1	3	364	BP	leukocyte proliferation	NA	NA
GO:0042596	0.126295	1	1	40	BP	fear response	NA	NA
GO:1903573	0.126295	1	1	40	BP	negative regulation of response to endoplasmic reticulum stress	NA	NA
GO:0051046	0.128671	1	4	574	BP	regulation of secretion	NA	NA
GO:0001937	0.129241	1	1	41	BP	negative regulation of endothelial cell proliferation	NA	NA
GO:0002438	0.129241	1	1	41	BP	acute inflammatory response to antigenic stimulus	NA	NA
GO:0006984	0.129241	1	1	41	BP	ER-nucleus signaling pathway	NA	NA
GO:0043277	0.129241	1	1	41	BP	apoptotic cell clearance	NA	NA
GO:1903350	0.129241	1	1	41	BP	response to dopamine	NA	NA
GO:0006006	0.129997	1	2	186	BP	glucose metabolic process	NA	NA
GO:0006886	0.130973	1	5	796	BP	intracellular protein transport	NA	NA
GO:0055001	0.131127	1	2	187	BP	muscle cell development	NA	NA
GO:0042325	0.131428	1	6	1024	BP	regulation of phosphorylation	NA	NA
GO:0002675	0.132178	1	1	42	BP	positive regulation of acute inflammatory response	NA	NA
GO:0002701	0.132178	1	1	42	BP	negative regulation of production of molecular mediator of immune response	NA	NA
GO:0002888	0.132178	1	1	42	BP	positive regulation of myeloid leukocyte mediated immunity	NA	NA
GO:0005547	0.132178	1	1	42	MF	phosphatidylinositol-3,4,5-trisphosphate binding	NA	NA
GO:0016925	0.132178	1	1	42	BP	protein sumoylation	NA	NA
GO:0042287	0.132178	1	1	42	MF	MHC protein binding	NA	NA
GO:0005773	0.132207	1	4	580	CC	vacuole	NA	NA
GO:0140694	0.133719	1	3	376	BP	non-membrane-bounded organelle assembly	NA	NA
GO:0007186	0.13399	1	4	583	BP	G protein-coupled receptor signaling pathway	NA	NA
GO:0007218	0.135104	1	1	43	BP	neuropeptide signaling pathway	NA	NA
GO:0007520	0.135104	1	1	43	BP	myoblast fusion	NA	NA
GO:0050691	0.135104	1	1	43	BP	regulation of defense response to virus by host	NA	NA
GO:2000403	0.135104	1	1	43	BP	positive regulation of lymphocyte migration	NA	NA
GO:2000516	0.135104	1	1	43	BP	positive regulation of CD4-positive, alpha-beta T cell activation	NA	NA
GO:0050863	0.136011	1	3	379	BP	regulation of T cell activation	NA	NA
GO:0003823	0.137959	1	2	193	MF	antigen binding	NA	NA
GO:0030501	0.138021	1	1	44	BP	positive regulation of bone mineralization	NA	NA
GO:0030666	0.138021	1	1	44	CC	endocytic vesicle membrane	NA	NA
GO:0032733	0.138021	1	1	44	BP	positive regulation of interleukin-10 production	NA	NA
GO:0043068	0.138793	1	4	591	BP	positive regulation of programmed cell death	NA	NA
GO:0044248	0.139007	1	7	1277	BP	cellular catabolic process	NA	NA
GO:0042692	0.139087	1	3	383	BP	muscle cell differentiation	NA	NA
GO:0051015	0.139105	1	2	194	MF	actin filament binding	NA	NA
GO:0002507	0.140928	1	1	45	BP	tolerance induction	NA	NA
GO:0016459	0.140928	1	1	45	CC	myosin complex	NA	NA
GO:0031491	0.140928	1	1	45	MF	nucleosome binding	NA	NA
GO:0032673	0.140928	1	1	45	BP	regulation of interleukin-4 production	NA	NA
GO:0032813	0.140928	1	1	45	MF	tumor necrosis factor receptor superfamily binding	NA	NA
GO:0042092	0.140928	1	1	45	BP	type 2 immune response	NA	NA
GO:0048873	0.140928	1	1	45	BP	homeostasis of number of cells within a tissue	NA	NA
GO:0071889	0.140928	1	1	45	MF	14-3-3 protein binding	NA	NA
GO:0003779	0.142187	1	3	387	MF	actin binding	NA	NA
GO:0001046	0.143826	1	1	46	MF	core promoter sequence-specific DNA binding	NA	NA
GO:0002861	0.143826	1	1	46	BP	regulation of inflammatory response to antigenic stimulus	NA	NA
GO:0004984	0.143826	1	1	46	MF	olfactory receptor activity	NA	NA
GO:0030527	0.143826	1	1	46	MF	structural constituent of chromatin	NA	NA
GO:0046676	0.143826	1	1	46	BP	negative regulation of insulin secretion	NA	NA
GO:0051879	0.143826	1	1	46	MF	Hsp90 protein binding	NA	NA
GO:0002369	0.146714	1	1	47	BP	T cell cytokine production	NA	NA
GO:0007193	0.146714	1	1	47	BP	adenylate cyclase-inhibiting G protein-coupled receptor signaling pathway	NA	NA
GO:0019933	0.146714	1	1	47	BP	cAMP-mediated signaling	NA	NA
GO:0030890	0.146714	1	1	47	BP	positive regulation of B cell proliferation	NA	NA
GO:0032816	0.146714	1	1	47	BP	positive regulation of natural killer cell activation	NA	NA
GO:0061245	0.146714	1	1	47	BP	establishment or maintenance of bipolar cell polarity	NA	NA
GO:0070229	0.146714	1	1	47	BP	negative regulation of lymphocyte apoptotic process	NA	NA
GO:0070232	0.146714	1	1	47	BP	regulation of T cell apoptotic process	NA	NA
GO:1902743	0.146714	1	1	47	BP	regulation of lamellipodium organization	NA	NA
GO:0002262	0.147186	1	2	201	BP	myeloid cell homeostasis	NA	NA
GO:0030139	0.148348	1	2	202	CC	endocytic vesicle	NA	NA
GO:0045910	0.149592	1	1	48	BP	negative regulation of DNA recombination	NA	NA
GO:0042129	0.150679	1	2	204	BP	regulation of T cell proliferation	NA	NA
GO:1901652	0.150831	1	3	398	BP	response to peptide	NA	NA
GO:0007600	0.151625	1	3	399	BP	sensory perception	NA	NA
GO:0030162	0.151727	1	4	612	BP	regulation of proteolysis	NA	NA
GO:0097447	0.152354	1	4	613	CC	dendritic tree	NA	NA
GO:0001786	0.15246	1	1	49	MF	phosphatidylserine binding	NA	NA
GO:0001914	0.15246	1	1	49	BP	regulation of T cell mediated cytotoxicity	NA	NA
GO:0022603	0.152522	1	5	838	BP	regulation of anatomical structure morphogenesis	NA	NA
GO:0007159	0.153218	1	3	401	BP	leukocyte cell-cell adhesion	NA	NA
GO:0044092	0.154649	1	5	842	BP	negative regulation of molecular function	NA	NA
GO:0005771	0.155319	1	1	50	CC	multivesicular body	NA	NA
GO:0016763	0.155319	1	1	50	MF	pentosyltransferase activity	NA	NA
GO:0019884	0.155319	1	1	50	BP	antigen processing and presentation of exogenous antigen	NA	NA
GO:0048247	0.155319	1	1	50	BP	lymphocyte chemotaxis	NA	NA
GO:0050982	0.155319	1	1	50	BP	detection of mechanical stimulus	NA	NA
GO:0070169	0.155319	1	1	50	BP	positive regulation of biomineral tissue development	NA	NA
GO:2000404	0.155319	1	1	50	BP	regulation of T cell migration	NA	NA
GO:0140677	0.155717	1	5	844	MF	molecular function activator activity	NA	NA
GO:0001223	0.158169	1	1	51	MF	transcription coactivator binding	NA	NA
GO:0035567	0.158169	1	1	51	BP	non-canonical Wnt signaling pathway	NA	NA
GO:0050805	0.158169	1	1	51	BP	negative regulation of synaptic transmission	NA	NA
GO:0051489	0.158169	1	1	51	BP	regulation of filopodium assembly	NA	NA
GO:0097300	0.158169	1	1	51	BP	programmed necrotic cell death	NA	NA
GO:0045184	0.159896	1	8	1573	BP	establishment of protein localization	NA	NA
GO:0098852	0.160073	1	2	212	CC	lytic vacuole membrane	NA	NA
GO:0050867	0.160449	1	3	410	BP	positive regulation of cell activation	NA	NA
GO:0019731	0.161009	1	1	52	BP	antibacterial humoral response	NA	NA
GO:0032633	0.161009	1	1	52	BP	interleukin-4 production	NA	NA
GO:0043029	0.161009	1	1	52	BP	T cell homeostasis	NA	NA
GO:0045637	0.161255	1	2	213	BP	regulation of myeloid cell differentiation	NA	NA
GO:0048471	0.161882	1	4	628	CC	perinuclear region of cytoplasm	NA	NA
GO:1903828	0.163624	1	2	215	BP	negative regulation of protein localization	NA	NA
GO:0030312	0.163697	1	3	414	CC	external encapsulating structure	NA	NA
GO:0001756	0.163839	1	1	53	BP	somitogenesis	NA	NA
GO:0002548	0.163839	1	1	53	BP	monocyte chemotaxis	NA	NA
GO:0072594	0.164512	1	3	415	BP	establishment of protein localization to organelle	NA	NA
GO:0003229	0.16666	1	1	54	BP	ventricular cardiac muscle tissue development	NA	NA
GO:0001222	0.169471	1	1	55	MF	transcription corepressor binding	NA	NA
GO:0042605	0.169471	1	1	55	MF	peptide antigen binding	NA	NA
GO:0043030	0.169471	1	1	55	BP	regulation of macrophage activation	NA	NA
GO:0005126	0.169573	1	2	220	MF	cytokine receptor binding	NA	NA
GO:2000026	0.169715	1	7	1350	BP	regulation of multicellular organismal development	NA	NA
GO:0071407	0.171076	1	3	423	BP	cellular response to organic cyclic compound	NA	NA
GO:0002792	0.172274	1	1	56	BP	negative regulation of peptide secretion	NA	NA
GO:0045778	0.172274	1	1	56	BP	positive regulation of ossification	NA	NA
GO:0071869	0.172274	1	1	56	BP	response to catecholamine	NA	NA
GO:1903053	0.172274	1	1	56	BP	regulation of extracellular matrix organization	NA	NA
GO:0046983	0.174343	1	5	878	MF	protein dimerization activity	NA	NA
GO:0006911	0.175066	1	1	57	BP	phagocytosis, engulfment	NA	NA
GO:0007566	0.175066	1	1	57	BP	embryo implantation	NA	NA
GO:0031663	0.175066	1	1	57	BP	lipopolysaccharide-mediated signaling pathway	NA	NA
GO:0055008	0.175066	1	1	57	BP	cardiac muscle tissue morphogenesis	NA	NA
GO:0061844	0.175066	1	1	57	BP	antimicrobial humoral immune response mediated by antimicrobial peptide	NA	NA
GO:1905330	0.175066	1	1	57	BP	regulation of morphogenesis of an epithelium	NA	NA
GO:0044403	0.175559	1	2	225	BP	biological process involved in symbiotic interaction	NA	NA
GO:0032446	0.176241	1	4	650	BP	protein modification by small protein conjugation	NA	NA
GO:0045333	0.17676	1	2	226	BP	cellular respiration	NA	NA
GO:0005801	0.17785	1	1	58	CC	cis-Golgi network	NA	NA
GO:0055002	0.17785	1	1	58	BP	striated muscle cell development	NA	NA
GO:0051347	0.178551	1	3	432	BP	positive regulation of transferase activity	NA	NA
GO:0002673	0.180624	1	1	59	BP	regulation of acute inflammatory response	NA	NA
GO:0019233	0.180624	1	1	59	BP	sensory perception of pain	NA	NA
GO:0045620	0.180624	1	1	59	BP	negative regulation of lymphocyte differentiation	NA	NA
GO:0050865	0.180901	1	4	657	BP	regulation of cell activation	NA	NA
GO:0000209	0.181579	1	2	230	BP	protein polyubiquitination	NA	NA
GO:0033500	0.181579	1	2	230	BP	carbohydrate homeostasis	NA	NA
GO:0051205	0.183389	1	1	60	BP	protein insertion into membrane	NA	NA
GO:1901293	0.183995	1	2	232	BP	nucleoside phosphate biosynthetic process	NA	NA
GO:0001913	0.186145	1	1	61	BP	T cell mediated cytotoxicity	NA	NA
GO:0005770	0.18763	1	2	235	CC	late endosome	NA	NA
GO:0000791	0.188891	1	1	62	CC	euchromatin	NA	NA
GO:0005581	0.188891	1	1	62	CC	collagen trimer	NA	NA
GO:0070534	0.188891	1	1	62	BP	protein K63-linked ubiquitination	NA	NA
GO:0015629	0.191205	1	3	447	CC	actin cytoskeleton	NA	NA
GO:0014706	0.191274	1	2	238	BP	striated muscle tissue development	NA	NA
GO:0005200	0.191629	1	1	63	MF	structural constituent of cytoskeleton	NA	NA
GO:0048002	0.191629	1	1	63	BP	antigen processing and presentation of peptide antigen	NA	NA
GO:0009894	0.192044	1	5	909	BP	regulation of catabolic process	NA	NA
GO:0051346	0.193709	1	2	240	BP	negative regulation of hydrolase activity	NA	NA
GO:2000401	0.194357	1	1	64	BP	regulation of lymphocyte migration	NA	NA
GO:0051174	0.195388	1	6	1158	BP	regulation of phosphorus metabolic process	NA	NA
GO:0031985	0.197076	1	1	65	CC	Golgi cisterna	NA	NA
GO:0032613	0.197076	1	1	65	BP	interleukin-10 production	NA	NA
GO:0070231	0.197076	1	1	65	BP	T cell apoptotic process	NA	NA
GO:0098588	0.197461	1	6	1162	CC	bounding membrane of organelle	NA	NA
GO:0005996	0.198591	1	2	244	BP	monosaccharide metabolic process	NA	NA
GO:0002224	0.199786	1	1	66	BP	toll-like receptor signaling pathway	NA	NA
GO:0002714	0.199786	1	1	66	BP	positive regulation of B cell mediated immunity	NA	NA
GO:0031234	0.199786	1	1	66	CC	extrinsic component of cytoplasmic side of plasma membrane	NA	NA
GO:0032814	0.199786	1	1	66	BP	regulation of natural killer cell activation	NA	NA
GO:0072678	0.199786	1	1	66	BP	T cell migration	NA	NA
GO:2000107	0.199786	1	1	66	BP	negative regulation of leukocyte apoptotic process	NA	NA
GO:0048285	0.202353	1	3	460	BP	organelle fission	NA	NA
GO:0006334	0.202487	1	1	67	BP	nucleosome assembly	NA	NA
GO:0051540	0.202487	1	1	67	MF	metal cluster binding	NA	NA
GO:0072341	0.202487	1	1	67	MF	modified amino acid binding	NA	NA
GO:0090150	0.203488	1	2	248	BP	establishment of protein localization to membrane	NA	NA
GO:0030032	0.205179	1	1	68	BP	lamellipodium assembly	NA	NA
GO:0030968	0.205179	1	1	68	BP	endoplasmic reticulum unfolded protein response	NA	NA
GO:0061053	0.205179	1	1	68	BP	somite development	NA	NA
GO:0045861	0.205942	1	2	250	BP	negative regulation of proteolysis	NA	NA
GO:0019935	0.207862	1	1	69	BP	cyclic-nucleotide-mediated signaling	NA	NA
GO:0046847	0.207862	1	1	69	BP	filopodium assembly	NA	NA
GO:0022407	0.20929	1	3	468	BP	regulation of cell-cell adhesion	NA	NA
GO:0016887	0.209629	1	2	253	MF	ATP hydrolysis activity	NA	NA
GO:0006635	0.210536	1	1	70	BP	fatty acid beta-oxidation	NA	NA
GO:0008186	0.210536	1	1	70	MF	ATP-dependent activity, acting on RNA	NA	NA
GO:0009593	0.210536	1	1	70	BP	detection of chemical stimulus	NA	NA
GO:0046888	0.210536	1	1	70	BP	negative regulation of hormone secretion	NA	NA
GO:0048644	0.210536	1	1	70	BP	muscle organ morphogenesis	NA	NA
GO:0050795	0.210536	1	1	70	BP	regulation of behavior	NA	NA
GO:0051279	0.210536	1	1	70	BP	regulation of release of sequestered calcium ion into cytosol	NA	NA
GO:0005840	0.212091	1	2	255	CC	ribosome	NA	NA
GO:0010038	0.212091	1	2	255	BP	response to metal ion	NA	NA
GO:0030888	0.213201	1	1	71	BP	regulation of B cell proliferation	NA	NA
GO:0008233	0.215404	1	3	475	MF	peptidase activity	NA	NA
GO:0051865	0.215857	1	1	72	BP	protein autoubiquitination	NA	NA
GO:0030163	0.217003	1	5	951	BP	protein catabolic process	NA	NA
GO:0097435	0.21744	1	4	710	BP	supramolecular fiber organization	NA	NA
GO:0002381	0.218504	1	1	73	BP	immunoglobulin production involved in immunoglobulin-mediated immune response	NA	NA
GO:0007589	0.218504	1	1	73	BP	body fluid secretion	NA	NA
GO:0060420	0.218504	1	1	73	BP	regulation of heart growth	NA	NA
GO:0070228	0.218504	1	1	73	BP	regulation of lymphocyte apoptotic process	NA	NA
GO:0097110	0.218504	1	1	73	MF	scaffold protein binding	NA	NA
GO:1990868	0.218504	1	1	73	BP	response to chemokine	NA	NA
GO:0008289	0.220279	1	4	714	MF	lipid binding	NA	NA
GO:0010324	0.221143	1	1	74	BP	membrane invagination	NA	NA
GO:0071277	0.221143	1	1	74	BP	cellular response to calcium ion	NA	NA
GO:0071677	0.221143	1	1	74	BP	positive regulation of mononuclear cell migration	NA	NA
GO:1990841	0.221143	1	1	74	MF	promoter-specific chromatin binding	NA	NA
GO:1903131	0.222439	1	3	483	BP	mononuclear cell differentiation	NA	NA
GO:0006919	0.223773	1	1	75	BP	activation of cysteine-type endopeptidase activity involved in apoptotic process	NA	NA
GO:0001525	0.225974	1	3	487	BP	angiogenesis	NA	NA
GO:0031970	0.226393	1	1	76	CC	organelle envelope lumen	NA	NA
GO:0045661	0.226393	1	1	76	BP	regulation of myoblast differentiation	NA	NA
GO:1905897	0.226393	1	1	76	BP	regulation of response to endoplasmic reticulum stress	NA	NA
GO:0005643	0.229006	1	1	77	CC	nuclear pore	NA	NA
GO:0033209	0.229006	1	1	77	BP	tumor necrosis factor-mediated signaling pathway	NA	NA
GO:0071347	0.229006	1	1	77	BP	cellular response to interleukin-1	NA	NA
GO:0005740	0.231015	1	4	729	CC	mitochondrial envelope	NA	NA
GO:0002437	0.231609	1	1	78	BP	inflammatory response to antigenic stimulus	NA	NA
GO:0030500	0.231609	1	1	78	BP	regulation of bone mineralization	NA	NA
GO:0031397	0.234204	1	1	79	BP	negative regulation of protein ubiquitination	NA	NA
GO:0032088	0.234204	1	1	79	BP	negative regulation of NF-kappaB transcription factor activity	NA	NA
GO:0034620	0.234204	1	1	79	BP	cellular response to unfolded protein	NA	NA
GO:2000514	0.234204	1	1	79	BP	regulation of CD4-positive, alpha-beta T cell activation	NA	NA
GO:0010721	0.234364	1	2	273	BP	negative regulation of cell development	NA	NA
GO:1901342	0.234364	1	2	273	BP	regulation of vasculature development	NA	NA
GO:0008081	0.23679	1	1	80	MF	phosphoric diester hydrolase activity	NA	NA
GO:0008047	0.238431	1	3	501	MF	enzyme activator activity	NA	NA
GO:1903039	0.239336	1	2	277	BP	positive regulation of leukocyte cell-cell adhesion	NA	NA
GO:0002292	0.239367	1	1	81	BP	T cell differentiation involved in immune response	NA	NA
GO:0002886	0.239367	1	1	81	BP	regulation of myeloid leukocyte mediated immunity	NA	NA
GO:0033555	0.239367	1	1	81	BP	multicellular organismal response to stress	NA	NA
GO:0061326	0.239367	1	1	81	BP	renal tubule development	NA	NA
GO:0019915	0.241936	1	1	82	BP	lipid storage	NA	NA
GO:0019904	0.243339	1	4	746	MF	protein domain specific binding	NA	NA
GO:0000794	0.244496	1	1	83	CC	condensed nuclear chromosome	NA	NA
GO:0035282	0.244496	1	1	83	BP	segmentation	NA	NA
GO:0031399	0.246722	1	6	1253	BP	regulation of protein modification process	NA	NA
GO:0005902	0.247048	1	1	84	CC	microvillus	NA	NA
GO:0034728	0.247048	1	1	84	BP	nucleosome organization	NA	NA
GO:1902117	0.249591	1	1	85	BP	positive regulation of organelle assembly	NA	NA
GO:0002712	0.252125	1	1	86	BP	regulation of B cell mediated immunity	NA	NA
GO:0097581	0.252125	1	1	86	BP	lamellipodium organization	NA	NA
GO:0101005	0.252125	1	1	86	MF	deubiquitinase activity	NA	NA
GO:0042592	0.252774	1	7	1523	BP	homeostatic process	NA	NA
GO:0032436	0.254652	1	1	87	BP	positive regulation of proteasomal ubiquitin-dependent protein catabolic process	NA	NA
GO:0031901	0.257169	1	1	88	CC	early endosome membrane	NA	NA
GO:0032432	0.257169	1	1	88	CC	actin filament bundle	NA	NA
GO:0042641	0.257169	1	1	88	CC	actomyosin	NA	NA
GO:0072091	0.257169	1	1	88	BP	regulation of stem cell proliferation	NA	NA
GO:0070201	0.257335	1	3	522	BP	regulation of establishment of protein localization	NA	NA
GO:0005795	0.259679	1	1	89	CC	Golgi stack	NA	NA
GO:0030175	0.259679	1	1	89	CC	filopodium	NA	NA
GO:2001237	0.259679	1	1	89	BP	negative regulation of extrinsic apoptotic signaling pathway	NA	NA
GO:0000151	0.260515	1	2	294	CC	ubiquitin ligase complex	NA	NA
GO:0009581	0.262179	1	1	90	BP	detection of external stimulus	NA	NA
GO:0002260	0.264672	1	1	91	BP	lymphocyte homeostasis	NA	NA
GO:0050871	0.264672	1	1	91	BP	positive regulation of B cell activation	NA	NA
GO:0032091	0.267156	1	1	92	BP	negative regulation of protein binding	NA	NA
GO:0070167	0.267156	1	1	92	BP	regulation of biomineral tissue development	NA	NA
GO:0070555	0.267156	1	1	92	BP	response to interleukin-1	NA	NA
GO:1904427	0.267156	1	1	92	BP	positive regulation of calcium ion transmembrane transport	NA	NA
GO:0009057	0.269464	1	6	1293	BP	macromolecule catabolic process	NA	NA
GO:0002690	0.269632	1	1	93	BP	positive regulation of leukocyte chemotaxis	NA	NA
GO:0007229	0.269632	1	1	93	BP	integrin-mediated signaling pathway	NA	NA
GO:0030593	0.269632	1	1	93	BP	neutrophil chemotaxis	NA	NA
GO:0045111	0.269632	1	1	93	CC	intermediate filament cytoskeleton	NA	NA
GO:0015980	0.270495	1	2	302	BP	energy derivation by oxidation of organic compounds	NA	NA
GO:0016579	0.2721	1	1	94	BP	protein deubiquitination	NA	NA
GO:0004175	0.274238	1	2	305	MF	endopeptidase activity	NA	NA
GO:0004222	0.274559	1	1	95	MF	metalloendopeptidase activity	NA	NA
GO:0009062	0.274559	1	1	95	BP	fatty acid catabolic process	NA	NA
GO:1901874	0.274559	1	1	95	BP	negative regulation of post-translational protein modification	NA	NA
GO:0042100	0.27701	1	1	96	BP	B cell proliferation	NA	NA
GO:0043130	0.27701	1	1	96	MF	ubiquitin binding	NA	NA
GO:0043367	0.27701	1	1	96	BP	CD4-positive, alpha-beta T cell differentiation	NA	NA
GO:0007005	0.279185	1	3	546	BP	mitochondrion organization	NA	NA
GO:0150034	0.279227	1	2	309	CC	distal axon	NA	NA
GO:0019783	0.279453	1	1	97	MF	ubiquitin-like protein peptidase activity	NA	NA
GO:0031490	0.279453	1	1	97	MF	chromatin DNA binding	NA	NA
GO:0005198	0.281015	1	3	548	MF	structural molecule activity	NA	NA
GO:0008285	0.281142	1	4	797	BP	negative regulation of cell population proliferation	NA	NA
GO:0072359	0.281332	1	5	1053	BP	circulatory system development	NA	NA
GO:0030141	0.281721	1	2	311	CC	secretory granule	NA	NA
GO:0051235	0.286707	1	2	315	BP	maintenance of location	NA	NA
GO:0035967	0.286733	1	1	100	BP	cellular response to topologically incorrect protein	NA	NA
GO:0046620	0.286733	1	1	100	BP	regulation of organ growth	NA	NA
GO:0070227	0.286733	1	1	100	BP	lymphocyte apoptotic process	NA	NA
GO:0022409	0.290444	1	2	318	BP	positive regulation of cell-cell adhesion	NA	NA
GO:0009719	0.290965	1	6	1330	BP	response to endogenous stimulus	NA	NA
GO:0000786	0.291546	1	1	102	CC	nucleosome	NA	NA
GO:0030101	0.291546	1	1	102	BP	natural killer cell activation	NA	NA
GO:0070585	0.291546	1	1	102	BP	protein localization to mitochondrion	NA	NA
GO:2000060	0.291546	1	1	102	BP	positive regulation of ubiquitin-dependent protein catabolic process	NA	NA
GO:0042116	0.293941	1	1	103	BP	macrophage activation	NA	NA
GO:0060048	0.293941	1	1	103	BP	cardiac muscle contraction	NA	NA
GO:0072676	0.293941	1	1	103	BP	lymphocyte migration	NA	NA
GO:2000106	0.293941	1	1	103	BP	regulation of leukocyte apoptotic process	NA	NA
GO:0019900	0.295475	1	4	816	MF	kinase binding	NA	NA
GO:0032755	0.296327	1	1	104	BP	positive regulation of interleukin-6 production	NA	NA
GO:0045445	0.296327	1	1	104	BP	myoblast differentiation	NA	NA
GO:0062023	0.299156	1	2	325	CC	collagen-containing extracellular matrix	NA	NA
GO:0002286	0.301076	1	1	106	BP	T cell activation involved in immune response	NA	NA
GO:0006986	0.303438	1	1	107	BP	response to unfolded protein	NA	NA
GO:0120034	0.303438	1	1	107	BP	positive regulation of plasma membrane bounded cell projection assembly	NA	NA
GO:0034440	0.30814	1	1	109	BP	lipid oxidation	NA	NA
GO:0045862	0.310333	1	2	334	BP	positive regulation of proteolysis	NA	NA
GO:0010927	0.31281	1	1	111	BP	cellular component assembly involved in morphogenesis	NA	NA
GO:0033043	0.314224	1	5	1103	BP	regulation of organelle organization	NA	NA
GO:0048514	0.315038	1	3	585	BP	blood vessel morphogenesis	NA	NA
GO:0043204	0.317448	1	1	113	CC	perikaryon	NA	NA
GO:0070646	0.317448	1	1	113	BP	protein modification by small protein removal	NA	NA
GO:0030424	0.323342	1	3	594	CC	axon	NA	NA
GO:0046903	0.323645	1	4	853	BP	secretion	NA	NA
GO:0016810	0.324349	1	1	116	MF	hydrolase activity, acting on carbon-nitrogen (but not peptide) bonds	NA	NA
GO:0030879	0.324349	1	1	116	BP	mammary gland development	NA	NA
GO:0031674	0.324349	1	1	116	CC	I band	NA	NA
GO:0060284	0.325175	1	4	855	BP	regulation of cell development	NA	NA
GO:0003012	0.326415	1	2	347	BP	muscle system process	NA	NA
GO:0007189	0.326633	1	1	117	BP	adenylate cyclase-activating G protein-coupled receptor signaling pathway	NA	NA
GO:0071621	0.326633	1	1	117	BP	granulocyte chemotaxis	NA	NA
GO:0051093	0.328236	1	4	859	BP	negative regulation of developmental process	NA	NA
GO:0002688	0.32891	1	1	118	BP	regulation of leukocyte chemotaxis	NA	NA
GO:0007043	0.32891	1	1	118	BP	cell-cell junction assembly	NA	NA
GO:0032182	0.32891	1	1	118	MF	ubiquitin-like protein binding	NA	NA
GO:0071675	0.32891	1	1	118	BP	regulation of mononuclear cell migration	NA	NA
GO:0072089	0.32891	1	1	118	BP	stem cell proliferation	NA	NA
GO:0072329	0.32891	1	1	118	BP	monocarboxylic acid catabolic process	NA	NA
GO:1990266	0.32891	1	1	118	BP	neutrophil migration	NA	NA
GO:0014902	0.33118	1	1	119	BP	myotube differentiation	NA	NA
GO:0051208	0.33118	1	1	119	BP	sequestering of calcium ion	NA	NA
GO:0002040	0.333442	1	1	120	BP	sprouting angiogenesis	NA	NA
GO:0004713	0.333442	1	1	120	MF	protein tyrosine kinase activity	NA	NA
GO:0007565	0.333442	1	1	120	BP	female pregnancy	NA	NA
GO:0002444	0.335696	1	1	121	BP	myeloid leukocyte mediated immunity	NA	NA
GO:0019897	0.335696	1	1	121	CC	extrinsic component of plasma membrane	NA	NA
GO:0030282	0.335696	1	1	121	BP	bone mineralization	NA	NA
GO:0005730	0.336665	1	4	870	CC	nucleolus	NA	NA
GO:1903052	0.337943	1	1	122	BP	positive regulation of proteolysis involved in protein catabolic process	NA	NA
GO:0045596	0.340878	1	3	613	BP	negative regulation of cell differentiation	NA	NA
GO:0032970	0.341176	1	2	359	BP	regulation of actin filament-based process	NA	NA
GO:0000987	0.342035	1	4	877	MF	cis-regulatory region sequence-specific DNA binding	NA	NA
GO:0051928	0.342413	1	1	124	BP	positive regulation of calcium ion transport	NA	NA
GO:0061061	0.343645	1	3	616	BP	muscle structure development	NA	NA
GO:0003158	0.344638	1	1	125	BP	endothelium development	NA	NA
GO:0036477	0.346641	1	4	883	CC	somatodendritic compartment	NA	NA
GO:0005201	0.349064	1	1	127	MF	extracellular matrix structural constituent	NA	NA
GO:0019955	0.349064	1	1	127	MF	cytokine binding	NA	NA
GO:0051053	0.351266	1	1	128	BP	negative regulation of DNA metabolic process	NA	NA
GO:0009725	0.351943	1	3	625	BP	response to hormone	NA	NA
GO:0001221	0.35346	1	1	129	MF	transcription coregulator binding	NA	NA
GO:0140534	0.35346	1	1	129	CC	endoplasmic reticulum protein-containing complex	NA	NA
GO:0008201	0.355648	1	1	130	MF	heparin binding	NA	NA
GO:0035966	0.355648	1	1	130	BP	response to topologically incorrect protein	NA	NA
GO:0000018	0.357828	1	1	131	BP	regulation of DNA recombination	NA	NA
GO:0009612	0.36	1	1	132	BP	response to mechanical stimulus	NA	NA
GO:0018193	0.362772	1	4	904	BP	peptidyl-amino acid modification	NA	NA
GO:0033365	0.36354	1	4	905	BP	protein localization to organelle	NA	NA
GO:0071887	0.364324	1	1	134	BP	leukocyte apoptotic process	NA	NA
GO:0001503	0.364342	1	2	378	BP	ossification	NA	NA
GO:0002521	0.365748	1	3	640	BP	leukocyte differentiation	NA	NA
GO:0001776	0.366475	1	1	135	BP	leukocyte homeostasis	NA	NA
GO:0017171	0.366475	1	1	135	MF	serine hydrolase activity	NA	NA
GO:0032434	0.368619	1	1	136	BP	regulation of proteasomal ubiquitin-dependent protein catabolic process	NA	NA
GO:0002020	0.370755	1	1	137	MF	protease binding	NA	NA
GO:0051090	0.372803	1	2	385	BP	regulation of DNA-binding transcription factor activity	NA	NA
GO:0006941	0.372884	1	1	138	BP	striated muscle contraction	NA	NA
GO:0044706	0.372884	1	1	138	BP	multi-multicellular organism process	NA	NA
GO:1903038	0.372884	1	1	138	BP	negative regulation of leukocyte cell-cell adhesion	NA	NA
GO:2001056	0.372884	1	1	138	BP	positive regulation of cysteine-type endopeptidase activity	NA	NA
GO:0099536	0.373094	1	3	648	BP	synaptic signaling	NA	NA
GO:0031072	0.375007	1	1	139	MF	heat shock protein binding	NA	NA
GO:0042327	0.375845	1	3	651	BP	positive regulation of phosphorylation	NA	NA
GO:0050921	0.377122	1	1	140	BP	positive regulation of chemotaxis	NA	NA
GO:0008284	0.377911	1	5	1198	BP	positive regulation of cell population proliferation	NA	NA
GO:0005178	0.37923	1	1	141	MF	integrin binding	NA	NA
GO:0008234	0.37923	1	1	141	MF	cysteine-type peptidase activity	NA	NA
GO:0051087	0.381331	1	1	142	MF	protein-folding chaperone binding	NA	NA
GO:1901565	0.381954	1	5	1204	BP	organonitrogen compound catabolic process	NA	NA
GO:0043085	0.383502	1	4	931	BP	positive regulation of catalytic activity	NA	NA
GO:0001650	0.385512	1	1	144	CC	fibrillar center	NA	NA
GO:0016922	0.385512	1	1	144	MF	nuclear receptor binding	NA	NA
GO:0072521	0.387204	1	2	397	BP	purine-containing compound metabolic process	NA	NA
GO:0004386	0.387592	1	1	145	MF	helicase activity	NA	NA
GO:0030178	0.387592	1	1	145	BP	negative regulation of Wnt signaling pathway	NA	NA
GO:0050864	0.387592	1	1	145	BP	regulation of B cell activation	NA	NA
GO:0097530	0.387592	1	1	145	BP	granulocyte migration	NA	NA
GO:1904064	0.387592	1	1	145	BP	positive regulation of cation transmembrane transport	NA	NA
GO:0001558	0.388397	1	2	398	BP	regulation of cell growth	NA	NA
GO:0060537	0.38959	1	2	399	BP	muscle tissue development	NA	NA
GO:0071248	0.389665	1	1	146	BP	cellular response to metal ion	NA	NA
GO:0097696	0.389665	1	1	146	BP	receptor signaling pathway via STAT	NA	NA
GO:0030010	0.391731	1	1	147	BP	establishment of cell polarity	NA	NA
GO:0050680	0.391731	1	1	147	BP	negative regulation of epithelial cell proliferation	NA	NA
GO:0050714	0.39379	1	1	148	BP	positive regulation of protein secretion	NA	NA
GO:0051247	0.394751	1	5	1223	BP	positive regulation of protein metabolic process	NA	NA
GO:0001935	0.395842	1	1	149	BP	endothelial cell proliferation	NA	NA
GO:0001726	0.397888	1	1	150	CC	ruffle	NA	NA
GO:0005125	0.397888	1	1	150	MF	cytokine activity	NA	NA
GO:0044306	0.397888	1	1	150	CC	neuron projection terminus	NA	NA
GO:0050905	0.399926	1	1	151	BP	neuromuscular process	NA	NA
GO:0051260	0.399926	1	1	151	BP	protein homooligomerization	NA	NA
GO:0031214	0.401958	1	1	152	BP	biomineral tissue development	NA	NA
GO:0051100	0.401958	1	1	152	BP	negative regulation of binding	NA	NA
GO:2001236	0.401958	1	1	152	BP	regulation of extrinsic apoptotic signaling pathway	NA	NA
GO:0002687	0.406001	1	1	154	BP	positive regulation of leukocyte migration	NA	NA
GO:0010035	0.408534	1	2	415	BP	response to inorganic substance	NA	NA
GO:0006091	0.413227	1	2	419	BP	generation of precursor metabolites and energy	NA	NA
GO:0016755	0.413227	1	2	419	MF	aminoacyltransferase activity	NA	NA
GO:0008237	0.415991	1	1	159	MF	metallopeptidase activity	NA	NA
GO:0009898	0.415991	1	1	159	CC	cytoplasmic side of plasma membrane	NA	NA
GO:0051250	0.417969	1	1	160	BP	negative regulation of lymphocyte activation	NA	NA
GO:0016310	0.419322	1	6	1543	BP	phosphorylation	NA	NA
GO:0009952	0.41994	1	1	161	BP	anterior/posterior pattern specification	NA	NA
GO:0030017	0.41994	1	1	161	CC	sarcomere	NA	NA
GO:0007015	0.422559	1	2	427	BP	actin filament organization	NA	NA
GO:0051094	0.423637	1	5	1266	BP	positive regulation of developmental process	NA	NA
GO:0051051	0.42372	1	2	428	BP	negative regulation of transport	NA	NA
GO:0032635	0.423863	1	1	163	BP	interleukin-6 production	NA	NA
GO:0005516	0.425814	1	1	164	MF	calmodulin binding	NA	NA
GO:0097553	0.425814	1	1	164	BP	calcium ion transmembrane import into cytosol	NA	NA
GO:1901981	0.427759	1	1	165	MF	phosphatidylinositol phosphate binding	NA	NA
GO:2000058	0.429697	1	1	166	BP	regulation of ubiquitin-dependent protein catabolic process	NA	NA
GO:0001944	0.432045	1	3	713	BP	vasculature development	NA	NA
GO:0050796	0.433555	1	1	168	BP	regulation of insulin secretion	NA	NA
GO:0019903	0.435474	1	1	169	MF	protein phosphatase binding	NA	NA
GO:0061572	0.435474	1	1	169	BP	actin filament bundle organization	NA	NA
GO:0030029	0.436508	1	3	718	BP	actin filament-based process	NA	NA
GO:0010952	0.437387	1	1	170	BP	positive regulation of peptidase activity	NA	NA
GO:0030027	0.437387	1	1	170	CC	lamellipodium	NA	NA
GO:0030099	0.437562	1	2	440	BP	myeloid cell differentiation	NA	NA
GO:0000977	0.43758	1	4	1002	MF	RNA polymerase II transcription regulatory region sequence-specific DNA binding	NA	NA
GO:0010562	0.439179	1	3	721	BP	positive regulation of phosphorus metabolic process	NA	NA
GO:0065004	0.439293	1	1	171	BP	protein-DNA complex assembly	NA	NA
GO:1903169	0.439293	1	1	171	BP	regulation of calcium ion transmembrane transport	NA	NA
GO:0034767	0.441193	1	1	172	BP	positive regulation of monoatomic ion transmembrane transport	NA	NA
GO:0045216	0.444973	1	1	174	BP	cell-cell junction organization	NA	NA
GO:0071674	0.444973	1	1	174	BP	mononuclear cell migration	NA	NA
GO:0031461	0.450596	1	1	177	CC	cullin-RING ubiquitin ligase complex	NA	NA
GO:0034612	0.450596	1	1	177	BP	response to tumor necrosis factor	NA	NA
GO:0098797	0.451225	1	2	452	CC	plasma membrane protein complex	NA	NA
GO:0007267	0.455613	1	5	1314	BP	cell-cell signaling	NA	NA
GO:0043021	0.458007	1	1	181	MF	ribonucleoprotein complex binding	NA	NA
GO:0030155	0.461256	1	3	746	BP	regulation of cell adhesion	NA	NA
GO:0005539	0.461675	1	1	183	MF	glycosaminoglycan binding	NA	NA
GO:0071241	0.461675	1	1	183	BP	cellular response to inorganic substance	NA	NA
GO:0030308	0.465318	1	1	185	BP	negative regulation of cell growth	NA	NA
GO:0048646	0.466031	1	4	1040	BP	anatomical structure formation involved in morphogenesis	NA	NA
GO:0061136	0.467131	1	1	186	BP	regulation of proteasomal protein catabolic process	NA	NA
GO:0022408	0.468937	1	1	187	BP	negative regulation of cell-cell adhesion	NA	NA
GO:0098562	0.472532	1	1	189	CC	cytoplasmic side of membrane	NA	NA
GO:0045944	0.474178	1	4	1051	BP	positive regulation of transcription by RNA polymerase II	NA	NA
GO:0003015	0.47432	1	1	190	BP	heart process	NA	NA
GO:0043209	0.47432	1	1	190	CC	myelin sheath	NA	NA
GO:0098609	0.474329	1	3	761	BP	cell-cell adhesion	NA	NA
GO:0055086	0.475788	1	2	474	BP	nucleobase-containing small molecule metabolic process	NA	NA
GO:0019898	0.477879	1	1	192	CC	extrinsic component of membrane	NA	NA
GO:0005975	0.477989	1	2	476	BP	carbohydrate metabolic process	NA	NA
GO:0016049	0.479087	1	2	477	BP	cell growth	NA	NA
GO:0031032	0.479649	1	1	193	BP	actomyosin structure organization	NA	NA
GO:0005509	0.481279	1	2	479	MF	calcium ion binding	NA	NA
GO:0051493	0.481279	1	2	479	BP	regulation of cytoskeleton organization	NA	NA
GO:0060491	0.481414	1	1	194	BP	regulation of cell projection assembly	NA	NA
GO:0098858	0.481414	1	1	194	CC	actin-based cell projection	NA	NA
GO:0045732	0.483172	1	1	195	BP	positive regulation of protein catabolic process	NA	NA
GO:0032993	0.483827	1	3	772	CC	protein-DNA complex	NA	NA
GO:0043292	0.484925	1	1	196	CC	contractile fiber	NA	NA
GO:0044242	0.484925	1	1	196	BP	cellular lipid catabolic process	NA	NA
GO:0002285	0.488413	1	1	198	BP	lymphocyte activation involved in immune response	NA	NA
GO:0030427	0.490148	1	1	199	CC	site of polarized growth	NA	NA
GO:0090087	0.490148	1	1	199	BP	regulation of peptide transport	NA	NA
GO:0045785	0.491075	1	2	488	BP	positive regulation of cell adhesion	NA	NA
GO:0007626	0.491877	1	1	200	BP	locomotory behavior	NA	NA
GO:0090407	0.493237	1	2	490	BP	organophosphate biosynthetic process	NA	NA
GO:0030073	0.495318	1	1	202	BP	insulin secretion	NA	NA
GO:0099503	0.496468	1	2	493	CC	secretory vesicle	NA	NA
GO:0019867	0.500437	1	1	205	CC	outer membrane	NA	NA
GO:0016054	0.502132	1	1	206	BP	organic acid catabolic process	NA	NA
GO:0050866	0.503821	1	1	207	BP	negative regulation of cell activation	NA	NA
GO:0031401	0.504269	1	3	796	BP	positive regulation of protein modification process	NA	NA
GO:0140657	0.506086	1	2	502	MF	ATP-dependent activity	NA	NA
GO:0030595	0.507182	1	1	209	BP	leukocyte chemotaxis	NA	NA
GO:0050920	0.507182	1	1	209	BP	regulation of chemotaxis	NA	NA
GO:0090257	0.507182	1	1	209	BP	regulation of muscle system process	NA	NA
GO:0043393	0.508854	1	1	210	BP	regulation of protein binding	NA	NA
GO:0007163	0.51052	1	1	211	BP	establishment or maintenance of cell polarity	NA	NA
GO:0045619	0.513836	1	1	213	BP	regulation of lymphocyte differentiation	NA	NA
GO:0006909	0.515486	1	1	214	BP	phagocytosis	NA	NA
GO:0051651	0.515486	1	1	214	BP	maintenance of location in cell	NA	NA
GO:1902115	0.515486	1	1	214	BP	regulation of organelle assembly	NA	NA
GO:0140352	0.516839	1	3	811	BP	export from cell	NA	NA
GO:0018205	0.520402	1	1	217	BP	peptidyl-lysine modification	NA	NA
GO:0019902	0.520402	1	1	217	MF	phosphatase binding	NA	NA
GO:0002685	0.52203	1	1	218	BP	regulation of leukocyte migration	NA	NA
GO:0097529	0.52203	1	1	218	BP	myeloid leukocyte migration	NA	NA
GO:1903050	0.52203	1	1	218	BP	regulation of proteolysis involved in protein catabolic process	NA	NA
GO:2000116	0.52203	1	1	218	BP	regulation of cysteine-type endopeptidase activity	NA	NA
GO:0043086	0.522891	1	2	518	BP	negative regulation of catalytic activity	NA	NA
GO:0035239	0.523474	1	3	819	BP	tube morphogenesis	NA	NA
GO:1901681	0.523652	1	1	219	MF	sulfur compound binding	NA	NA
GO:0097191	0.525269	1	1	220	BP	extrinsic apoptotic signaling pathway	NA	NA
GO:0043270	0.530087	1	1	223	BP	positive regulation of monoatomic ion transport	NA	NA
GO:0016757	0.534856	1	1	226	MF	glycosyltransferase activity	NA	NA
GO:0070382	0.534856	1	1	226	CC	exocytic vesicle	NA	NA
GO:0002520	0.539578	1	1	229	BP	immune system development	NA	NA
GO:2001234	0.539578	1	1	229	BP	negative regulation of apoptotic signaling pathway	NA	NA
GO:0034764	0.541141	1	1	230	BP	positive regulation of transmembrane transport	NA	NA
GO:0042393	0.542699	1	1	231	MF	histone binding	NA	NA
GO:0045926	0.542699	1	1	231	BP	negative regulation of growth	NA	NA
GO:0090575	0.542699	1	1	231	CC	RNA polymerase II transcription regulator complex	NA	NA
GO:0000228	0.544252	1	1	232	CC	nuclear chromosome	NA	NA
GO:0048167	0.5458	1	1	233	BP	regulation of synaptic plasticity	NA	NA
GO:1903320	0.54888	1	1	235	BP	regulation of protein modification by small protein conjugation or removal	NA	NA
GO:0046907	0.549393	1	5	1460	BP	intracellular transport	NA	NA
GO:0045595	0.551245	1	5	1463	BP	regulation of cell differentiation	NA	NA
GO:0001894	0.55346	1	1	238	BP	tissue homeostasis	NA	NA
GO:0002274	0.554977	1	1	239	BP	myeloid leukocyte activation	NA	NA
GO:0046883	0.557995	1	1	241	BP	regulation of hormone secretion	NA	NA
GO:0048878	0.564598	1	3	870	BP	chemical homeostasis	NA	NA
GO:0003007	0.565452	1	1	246	BP	heart morphogenesis	NA	NA
GO:0006936	0.565452	1	1	246	BP	muscle contraction	NA	NA
GO:0051924	0.565452	1	1	246	BP	regulation of calcium ion transport	NA	NA
GO:0048729	0.566153	1	2	561	BP	tissue morphogenesis	NA	NA
GO:0043069	0.567734	1	3	874	BP	negative regulation of programmed cell death	NA	NA
GO:0007507	0.569066	1	2	564	BP	heart development	NA	NA
GO:0043005	0.569865	1	4	1186	CC	neuron projection	NA	NA
GO:0034976	0.571328	1	1	250	BP	response to endoplasmic reticulum stress	NA	NA
GO:0048588	0.574236	1	1	252	BP	developmental cell growth	NA	NA
GO:0035091	0.577125	1	1	254	MF	phosphatidylinositol binding	NA	NA
GO:0051248	0.579371	1	3	889	BP	negative regulation of protein metabolic process	NA	NA
GO:0015833	0.579995	1	1	256	BP	peptide transport	NA	NA
GO:0050839	0.581422	1	1	257	MF	cell adhesion molecule binding	NA	NA
GO:1901566	0.586342	1	5	1521	BP	organonitrogen compound biosynthetic process	NA	NA
GO:0008092	0.587021	1	3	899	MF	cytoskeletal protein binding	NA	NA
GO:0050878	0.587084	1	1	261	BP	regulation of body fluid levels	NA	NA
GO:0040008	0.588129	1	2	584	BP	regulation of growth	NA	NA
GO:0016042	0.591281	1	1	264	BP	lipid catabolic process	NA	NA
GO:0003682	0.591867	1	2	588	MF	chromatin binding	NA	NA
GO:0005768	0.593832	1	3	908	CC	endosome	NA	NA
GO:0040007	0.593832	1	3	908	BP	growth	NA	NA
GO:0046982	0.594055	1	1	266	MF	protein heterodimerization activity	NA	NA
GO:0012506	0.59558	1	2	592	CC	vesicle membrane	NA	NA
GO:0006401	0.598182	1	1	269	BP	RNA catabolic process	NA	NA
GO:0097190	0.598349	1	2	595	BP	apoptotic signaling pathway	NA	NA
GO:0042277	0.599548	1	1	270	MF	peptide binding	NA	NA
GO:0031253	0.60091	1	1	271	CC	cell projection membrane	NA	NA
GO:0043565	0.601565	1	4	1234	MF	sequence-specific DNA binding	NA	NA
GO:0005694	0.602855	1	4	1236	CC	chromosome	NA	NA
GO:0000793	0.606311	1	1	275	CC	condensed chromosome	NA	NA
GO:0007162	0.606311	1	1	275	BP	negative regulation of cell adhesion	NA	NA
GO:0060326	0.610315	1	1	278	BP	cell chemotaxis	NA	NA
GO:1901873	0.61164	1	1	279	BP	regulation of post-translational protein modification	NA	NA
GO:0072001	0.614278	1	1	281	BP	renal system development	NA	NA
GO:0030111	0.616898	1	1	283	BP	regulation of Wnt signaling pathway	NA	NA
GO:0055074	0.616898	1	1	283	BP	calcium ion homeostasis	NA	NA
GO:0002263	0.6195	1	1	285	BP	cell activation involved in immune response	NA	NA
GO:0042113	0.6195	1	1	285	BP	B cell activation	NA	NA
GO:0016746	0.619993	1	2	619	MF	acyltransferase activity	NA	NA
GO:0044282	0.620795	1	1	286	BP	small molecule catabolic process	NA	NA
GO:0070588	0.620795	1	1	286	BP	calcium ion transmembrane transport	NA	NA
GO:0051049	0.622782	1	5	1584	BP	regulation of transport	NA	NA
GO:0010008	0.624653	1	1	289	CC	endosome membrane	NA	NA
GO:0007517	0.628471	1	1	292	BP	muscle organ development	NA	NA
GO:0007010	0.632476	1	4	1283	BP	cytoskeleton organization	NA	NA
GO:0098791	0.633504	1	1	296	CC	Golgi apparatus subcompartment	NA	NA
GO:0006897	0.633925	1	2	635	BP	endocytosis	NA	NA
GO:0060341	0.635289	1	3	965	BP	regulation of cellular localization	NA	NA
GO:0009914	0.638468	1	1	300	BP	hormone transport	NA	NA
GO:0030133	0.639699	1	1	301	CC	transport vesicle	NA	NA
GO:0042578	0.644581	1	1	305	MF	phosphoric ester hydrolase activity	NA	NA
GO:0044093	0.644653	1	4	1303	BP	positive regulation of molecular function	NA	NA
GO:1904062	0.645791	1	1	306	BP	regulation of monoatomic cation transmembrane transport	NA	NA
GO:0051668	0.647461	1	2	651	BP	localization within membrane	NA	NA
GO:0016324	0.649397	1	1	309	CC	apical plasma membrane	NA	NA
GO:0019216	0.652966	1	1	312	BP	regulation of lipid metabolic process	NA	NA
GO:0040013	0.652966	1	1	312	BP	negative regulation of locomotion	NA	NA
GO:0051047	0.652966	1	1	312	BP	positive regulation of secretion	NA	NA
GO:0006310	0.654148	1	1	313	BP	DNA recombination	NA	NA
GO:1904951	0.654148	1	1	313	BP	positive regulation of establishment of protein localization	NA	NA
GO:0005769	0.664608	1	1	322	CC	early endosome	NA	NA
GO:0042886	0.664608	1	1	322	BP	amide transport	NA	NA
GO:0060429	0.66526	1	3	1009	BP	epithelium development	NA	NA
GO:0060562	0.665751	1	1	323	BP	epithelial tube morphogenesis	NA	NA
GO:0035295	0.66592	1	3	1010	BP	tube development	NA	NA
GO:0061659	0.669155	1	1	326	MF	ubiquitin-like protein ligase activity	NA	NA
GO:0061024	0.673357	1	2	683	BP	membrane organization	NA	NA
GO:0048589	0.677263	1	2	688	BP	developmental growth	NA	NA
GO:0061629	0.679166	1	1	335	MF	RNA polymerase II-specific DNA-binding transcription factor binding	NA	NA
GO:0044297	0.680361	1	2	692	CC	cell body	NA	NA
GO:1902105	0.682436	1	1	338	BP	regulation of leukocyte differentiation	NA	NA
GO:0006631	0.686744	1	1	342	BP	fatty acid metabolic process	NA	NA
GO:0007389	0.686744	1	1	342	BP	pattern specification process	NA	NA
GO:0048638	0.686744	1	1	342	BP	regulation of developmental growth	NA	NA
GO:0140098	0.686744	1	1	342	MF	catalytic activity, acting on RNA	NA	NA
GO:0033218	0.687812	1	1	343	MF	amide binding	NA	NA
GO:0042176	0.688876	1	1	344	BP	regulation of protein catabolic process	NA	NA
GO:0050900	0.692048	1	1	347	BP	leukocyte migration	NA	NA
GO:0050678	0.698296	1	1	353	BP	regulation of epithelial cell proliferation	NA	NA
GO:0098984	0.706432	1	1	361	CC	neuron to neuron synapse	NA	NA
GO:0034329	0.715326	1	1	370	BP	cell junction assembly	NA	NA
GO:0051098	0.715326	1	1	370	BP	regulation of binding	NA	NA
GO:0031252	0.719193	1	1	374	CC	cell leading edge	NA	NA
GO:0006816	0.722058	1	1	377	BP	calcium ion transport	NA	NA
GO:0042330	0.722058	1	1	377	BP	taxis	NA	NA
GO:0040011	0.722711	1	3	1102	BP	locomotion	NA	NA
GO:0010959	0.723007	1	1	378	BP	regulation of metal ion transport	NA	NA
GO:0048732	0.723953	1	1	379	BP	gland development	NA	NA
GO:0001216	0.725835	1	1	381	MF	DNA-binding transcription activator activity	NA	NA
GO:0034765	0.732321	1	1	388	BP	regulation of monoatomic ion transmembrane transport	NA	NA
GO:0044281	0.732998	1	4	1464	BP	small molecule metabolic process	NA	NA
GO:0198738	0.734147	1	1	390	BP	cell-cell signaling by wnt	NA	NA
GO:2001233	0.734147	1	1	390	BP	regulation of apoptotic signaling pathway	NA	NA
GO:0044270	0.73776	1	1	394	BP	cellular nitrogen compound catabolic process	NA	NA
GO:0004674	0.738656	1	1	395	MF	protein serine/threonine kinase activity	NA	NA
GO:0010876	0.740439	1	1	397	BP	lipid localization	NA	NA
GO:0045177	0.740439	1	1	397	CC	apical part of cell	NA	NA
GO:0051254	0.745153	1	4	1489	BP	positive regulation of RNA metabolic process	NA	NA
GO:0031346	0.747449	1	1	405	BP	positive regulation of cell projection organization	NA	NA
GO:0019637	0.754009	1	2	798	BP	organophosphate metabolic process	NA	NA
GO:0060589	0.755113	1	1	414	MF	nucleoside-triphosphatase regulator activity	NA	NA
GO:0098657	0.757711	1	2	804	BP	import into cell	NA	NA
GO:1990234	0.757711	1	2	804	CC	transferase complex	NA	NA
GO:1902531	0.758731	1	4	1518	BP	regulation of intracellular signal transduction	NA	NA
GO:0043161	0.760913	1	1	421	BP	proteasome-mediated ubiquitin-dependent protein catabolic process	NA	NA
GO:0050673	0.761731	1	1	422	BP	epithelial cell proliferation	NA	NA
GO:0005911	0.762546	1	1	423	CC	cell-cell junction	NA	NA
GO:1901361	0.764973	1	1	426	BP	organic cyclic compound catabolic process	NA	NA
GO:0044255	0.770297	1	2	825	BP	cellular lipid metabolic process	NA	NA
GO:0003013	0.771328	1	1	434	BP	circulatory system process	NA	NA
GO:0010817	0.77289	1	1	436	BP	regulation of hormone levels	NA	NA
GO:0031400	0.775213	1	1	439	BP	negative regulation of protein modification process	NA	NA
GO:0098771	0.777513	1	1	442	BP	inorganic ion homeostasis	NA	NA
GO:0045597	0.780634	1	2	843	BP	positive regulation of cell differentiation	NA	NA
GO:0006338	0.782042	1	1	448	BP	chromatin remodeling	NA	NA
GO:0140535	0.784544	1	2	850	CC	intracellular protein-containing complex	NA	NA
GO:0023061	0.791546	1	1	461	BP	signal release	NA	NA
GO:0005667	0.79368	1	1	464	CC	transcription regulator complex	NA	NA
GO:1903829	0.797189	1	1	469	BP	positive regulation of protein localization	NA	NA
GO:0051050	0.798543	1	2	876	BP	positive regulation of transport	NA	NA
GO:0002009	0.799954	1	1	473	BP	morphogenesis of an epithelium	NA	NA
GO:0140297	0.801323	1	1	475	MF	DNA-binding transcription factor binding	NA	NA
GO:0044057	0.802003	1	1	476	BP	regulation of system process	NA	NA
GO:0051345	0.804703	1	1	480	BP	positive regulation of hydrolase activity	NA	NA
GO:0001701	0.808685	1	1	486	BP	in utero embryonic development	NA	NA
GO:0099177	0.80934	1	1	487	BP	regulation of trans-synaptic signaling	NA	NA
GO:0043269	0.815143	1	1	496	BP	regulation of monoatomic ion transport	NA	NA
GO:0051052	0.815143	1	1	496	BP	regulation of DNA metabolic process	NA	NA
GO:0010498	0.818291	1	1	501	BP	proteasomal protein catabolic process	NA	NA
GO:0050801	0.823217	1	1	509	BP	monoatomic ion homeostasis	NA	NA
GO:0034762	0.824428	1	1	511	BP	regulation of transmembrane transport	NA	NA
GO:0045935	0.824638	1	4	1680	BP	positive regulation of nucleobase-containing compound metabolic process	NA	NA
GO:0004672	0.826825	1	1	515	MF	protein kinase activity	NA	NA
GO:0030031	0.832101	1	1	524	BP	cell projection assembly	NA	NA
GO:0019866	0.834963	1	1	529	CC	organelle inner membrane	NA	NA
GO:0032787	0.838334	1	1	535	BP	monocarboxylic acid metabolic process	NA	NA
GO:0051276	0.839993	1	1	538	BP	chromosome organization	NA	NA
GO:0040012	0.841032	1	2	966	BP	regulation of locomotion	NA	NA
GO:0140640	0.845936	1	1	549	MF	catalytic activity, acting on a nucleic acid	NA	NA
GO:0098793	0.85217	1	1	561	CC	presynapse	NA	NA
GO:0098796	0.854486	1	2	999	CC	membrane protein complex	NA	NA
GO:0040017	0.856187	1	1	569	BP	positive regulation of locomotion	NA	NA
GO:0140110	0.860817	1	3	1413	MF	transcription regulator activity	NA	NA
GO:0007610	0.862485	1	1	582	BP	behavior	NA	NA
GO:0060322	0.869414	1	1	597	BP	head development	NA	NA
GO:0008270	0.872087	1	1	603	MF	zinc ion binding	NA	NA
GO:0098590	0.875666	1	2	1057	CC	plasma membrane region	NA	NA
GO:0005813	0.878117	1	1	617	CC	centrosome	NA	NA
GO:0016788	0.881436	1	1	625	MF	hydrolase activity, acting on ester bonds	NA	NA
GO:0070161	0.881436	1	1	625	CC	anchoring junction	NA	NA
GO:0080135	0.884266	1	1	632	BP	regulation of cellular response to stress	NA	NA
GO:0008134	0.885853	1	1	636	MF	transcription factor binding	NA	NA
GO:1902679	0.886114	1	2	1089	BP	negative regulation of RNA biosynthetic process	NA	NA
GO:0098660	0.886639	1	1	638	BP	inorganic ion transmembrane transport	NA	NA
GO:0048870	0.891113	1	3	1516	BP	cell motility	NA	NA
GO:0006629	0.894591	1	2	1117	BP	lipid metabolic process	NA	NA
GO:0016301	0.894934	1	1	660	MF	kinase activity	NA	NA
GO:0034330	0.898152	1	1	669	BP	cell junction organization	NA	NA
GO:0034220	0.901272	1	1	678	BP	monoatomic ion transmembrane transport	NA	NA
GO:0031344	0.905286	1	1	690	BP	regulation of cell projection organization	NA	NA
GO:0019725	0.905939	1	1	692	BP	cellular homeostasis	NA	NA
GO:0071824	0.90819	1	1	699	BP	protein-DNA complex organization	NA	NA
GO:1902494	0.91374	1	3	1611	CC	catalytic complex	NA	NA
GO:0140513	0.91524	1	2	1195	CC	nuclear protein-containing complex	NA	NA
GO:0009792	0.916384	1	1	726	BP	embryo development ending in birth or egg hatching	NA	NA
GO:0032989	0.916384	1	1	726	BP	cellular component morphogenesis	NA	NA
GO:0005815	0.917248	1	1	729	CC	microtubule organizing center	NA	NA
GO:0007417	0.928214	1	1	770	BP	central nervous system development	NA	NA
GO:0006082	0.928957	1	1	773	BP	organic acid metabolic process	NA	NA
GO:0099081	0.932561	1	1	788	CC	supramolecular polymer	NA	NA
GO:0006812	0.934409	1	1	796	BP	monoatomic cation transport	NA	NA
GO:0045934	0.935685	1	2	1292	BP	negative regulation of nucleobase-containing compound metabolic process	NA	NA
GO:0046914	0.937087	1	1	808	MF	transition metal ion binding	NA	NA
GO:0000122	0.943121	1	1	837	BP	negative regulation of transcription by RNA polymerase II	NA	NA
GO:0016192	0.95087	1	2	1385	BP	vesicle-mediated transport	NA	NA
GO:0009887	0.951538	1	1	883	BP	animal organ morphogenesis	NA	NA
GO:0009628	0.95287	1	1	891	BP	response to abiotic stimulus	NA	NA
GO:0006811	0.958865	1	1	930	BP	monoatomic ion transport	NA	NA
GO:0006259	0.961505	1	1	949	BP	DNA metabolic process	NA	NA
GO:0009790	0.976425	1	1	1089	BP	embryo development	NA	NA
GO:0055085	0.978407	1	1	1114	BP	transmembrane transport	NA	NA
GO:0099080	0.978708	1	1	1118	CC	supramolecular complex	NA	NA
GO:0000003	0.981241	1	1	1154	BP	reproduction	NA	NA
GO:0015630	0.983358	1	1	1188	CC	microtubule cytoskeleton	NA	NA
GO:0045202	0.989109	1	1	1308	CC	synapse	NA	NA
GO:0030030	0.994003	1	1	1476	BP	cell projection organization	NA	NA
GO:0033554	0.997954	1	1	1776	BP	cellular response to stress	NA	NA
GO:0000002	1	1	0	36	BP	mitochondrial genome maintenance	NA	NA
GO:0000012	1	1	0	12	BP	single strand break repair	NA	NA
GO:0000014	1	1	0	12	MF	single-stranded DNA endodeoxyribonuclease activity	NA	NA
GO:0000027	1	1	0	25	BP	ribosomal large subunit assembly	NA	NA
GO:0000028	1	1	0	21	BP	ribosomal small subunit assembly	NA	NA
GO:0000030	1	1	0	23	MF	mannosyltransferase activity	NA	NA
GO:0000038	1	1	0	29	BP	very long-chain fatty acid metabolic process	NA	NA
GO:0000041	1	1	0	88	BP	transition metal ion transport	NA	NA
GO:0000049	1	1	0	67	MF	tRNA binding	NA	NA
GO:0000054	1	1	0	16	BP	ribosomal subunit export from nucleus	NA	NA
GO:0000070	1	1	0	175	BP	mitotic sister chromatid segregation	NA	NA
GO:0000075	1	1	0	189	BP	cell cycle checkpoint signaling	NA	NA
GO:0000076	1	1	0	16	BP	DNA replication checkpoint signaling	NA	NA
GO:0000083	1	1	0	16	BP	regulation of transcription involved in G1/S transition of mitotic cell cycle	NA	NA
GO:0000096	1	1	0	25	BP	sulfur amino acid metabolic process	NA	NA
GO:0000097	1	1	0	13	BP	sulfur amino acid biosynthetic process	NA	NA
GO:0000109	1	1	0	13	CC	nucleotide-excision repair complex	NA	NA
GO:0000118	1	1	0	82	CC	histone deacetylase complex	NA	NA
GO:0000123	1	1	0	86	CC	histone acetyltransferase complex	NA	NA
GO:0000124	1	1	0	23	CC	SAGA complex	NA	NA
GO:0000137	1	1	0	14	CC	Golgi cis cisterna	NA	NA
GO:0000138	1	1	0	10	CC	Golgi trans cisterna	NA	NA
GO:0000145	1	1	0	17	CC	exocyst	NA	NA
GO:0000146	1	1	0	28	MF	microfilament motor activity	NA	NA
GO:0000149	1	1	0	101	MF	SNARE binding	NA	NA
GO:0000152	1	1	0	45	CC	nuclear ubiquitin ligase complex	NA	NA
GO:0000153	1	1	0	13	CC	cytoplasmic ubiquitin ligase complex	NA	NA
GO:0000154	1	1	0	28	BP	rRNA modification	NA	NA
GO:0000159	1	1	0	17	CC	protein phosphatase type 2A complex	NA	NA
GO:0000164	1	1	0	17	CC	protein phosphatase type 1 complex	NA	NA
GO:0000165	1	1	0	685	BP	MAPK cascade	NA	NA
GO:0000176	1	1	0	15	CC	nuclear exosome (RNase complex)	NA	NA
GO:0000177	1	1	0	16	CC	cytoplasmic exosome (RNase complex)	NA	NA
GO:0000182	1	1	0	10	MF	rDNA binding	NA	NA
GO:0000184	1	1	0	47	BP	nuclear-transcribed mRNA catabolic process, nonsense-mediated decay	NA	NA
GO:0000212	1	1	0	21	BP	meiotic spindle organization	NA	NA
GO:0000217	1	1	0	34	MF	DNA secondary structure binding	NA	NA
GO:0000226	1	1	0	578	BP	microtubule cytoskeleton organization	NA	NA
GO:0000242	1	1	0	24	CC	pericentriolar material	NA	NA
GO:0000244	1	1	0	10	BP	spliceosomal tri-snRNP complex assembly	NA	NA
GO:0000245	1	1	0	44	BP	spliceosomal complex assembly	NA	NA
GO:0000271	1	1	0	55	BP	polysaccharide biosynthetic process	NA	NA
GO:0000272	1	1	0	24	BP	polysaccharide catabolic process	NA	NA
GO:0000278	1	1	0	827	BP	mitotic cell cycle	NA	NA
GO:0000279	1	1	0	11	BP	M phase	NA	NA
GO:0000281	1	1	0	81	BP	mitotic cytokinesis	NA	NA
GO:0000287	1	1	0	197	MF	magnesium ion binding	NA	NA
GO:0000288	1	1	0	59	BP	nuclear-transcribed mRNA catabolic process, deadenylation-dependent decay	NA	NA
GO:0000289	1	1	0	27	BP	nuclear-transcribed mRNA poly(A) tail shortening	NA	NA
GO:0000290	1	1	0	12	BP	deadenylation-dependent decapping of nuclear-transcribed mRNA	NA	NA
GO:0000291	1	1	0	17	BP	nuclear-transcribed mRNA catabolic process, exonucleolytic	NA	NA
GO:0000301	1	1	0	10	BP	retrograde transport, vesicle recycling within Golgi	NA	NA
GO:0000302	1	1	0	172	BP	response to reactive oxygen species	NA	NA
GO:0000305	1	1	0	23	BP	response to oxygen radical	NA	NA
GO:0000307	1	1	0	55	CC	cyclin-dependent protein kinase holoenzyme complex	NA	NA
GO:0000313	1	1	0	91	CC	organellar ribosome	NA	NA
GO:0000338	1	1	0	11	BP	protein deneddylation	NA	NA
GO:0000339	1	1	0	15	MF	RNA cap binding	NA	NA
GO:0000346	1	1	0	14	CC	transcription export complex	NA	NA
GO:0000375	1	1	0	267	BP	RNA splicing, via transesterification reactions	NA	NA
GO:0000380	1	1	0	70	BP	alternative mRNA splicing, via spliceosome	NA	NA
GO:0000381	1	1	0	52	BP	regulation of alternative mRNA splicing, via spliceosome	NA	NA
GO:0000387	1	1	0	34	BP	spliceosomal snRNP assembly	NA	NA
GO:0000394	1	1	0	11	BP	RNA splicing, via endonucleolytic cleavage and ligation	NA	NA
GO:0000400	1	1	0	17	MF	four-way junction DNA binding	NA	NA
GO:0000407	1	1	0	35	CC	phagophore assembly site	NA	NA
GO:0000413	1	1	0	24	BP	protein peptidyl-prolyl isomerization	NA	NA
GO:0000439	1	1	0	10	CC	transcription factor TFIIH core complex	NA	NA
GO:0000460	1	1	0	35	BP	maturation of 5.8S rRNA	NA	NA
GO:0000462	1	1	0	32	BP	maturation of SSU-rRNA from tricistronic rRNA transcript (SSU-rRNA, 5.8S rRNA, LSU-rRNA)	NA	NA
GO:0000463	1	1	0	17	BP	maturation of LSU-rRNA from tricistronic rRNA transcript (SSU-rRNA, 5.8S rRNA, LSU-rRNA)	NA	NA
GO:0000466	1	1	0	24	BP	maturation of 5.8S rRNA from tricistronic rRNA transcript (SSU-rRNA, 5.8S rRNA, LSU-rRNA)	NA	NA
GO:0000470	1	1	0	29	BP	maturation of LSU-rRNA	NA	NA
GO:0000479	1	1	0	16	BP	endonucleolytic cleavage of tricistronic rRNA transcript (SSU-rRNA, 5.8S rRNA, LSU-rRNA)	NA	NA
GO:0000491	1	1	0	12	BP	small nucleolar ribonucleoprotein complex assembly	NA	NA
GO:0000492	1	1	0	10	BP	box C/D snoRNP assembly	NA	NA
GO:0000502	1	1	0	63	CC	proteasome complex	NA	NA
GO:0000578	1	1	0	31	BP	embryonic axis specification	NA	NA
GO:0000712	1	1	0	16	BP	resolution of meiotic recombination intermediates	NA	NA
GO:0000722	1	1	0	15	BP	telomere maintenance via recombination	NA	NA
GO:0000725	1	1	0	166	BP	recombinational repair	NA	NA
GO:0000727	1	1	0	12	BP	double-strand break repair via break-induced replication	NA	NA
GO:0000729	1	1	0	19	BP	DNA double-strand break processing	NA	NA
GO:0000731	1	1	0	34	BP	DNA synthesis involved in DNA repair	NA	NA
GO:0000774	1	1	0	14	MF	adenyl-nucleotide exchange factor activity	NA	NA
GO:0000775	1	1	0	255	CC	chromosome, centromeric region	NA	NA
GO:0000779	1	1	0	175	CC	condensed chromosome, centromeric region	NA	NA
GO:0000781	1	1	0	116	CC	chromosome, telomeric region	NA	NA
GO:0000792	1	1	0	93	CC	heterochromatin	NA	NA
GO:0000800	1	1	0	16	CC	lateral element	NA	NA
GO:0000803	1	1	0	39	CC	sex chromosome	NA	NA
GO:0000805	1	1	0	11	CC	X chromosome	NA	NA
GO:0000812	1	1	0	13	CC	Swr1 complex	NA	NA
GO:0000813	1	1	0	11	CC	ESCRT I complex	NA	NA
GO:0000815	1	1	0	10	CC	ESCRT III complex	NA	NA
GO:0000819	1	1	0	212	BP	sister chromatid segregation	NA	NA
GO:0000900	1	1	0	13	MF	mRNA regulatory element binding translation repressor activity	NA	NA
GO:0000902	1	1	0	909	BP	cell morphogenesis	NA	NA
GO:0000910	1	1	0	167	BP	cytokinesis	NA	NA
GO:0000922	1	1	0	144	CC	spindle pole	NA	NA
GO:0000930	1	1	0	16	CC	gamma-tubulin complex	NA	NA
GO:0000932	1	1	0	86	CC	P-body	NA	NA
GO:0000939	1	1	0	18	CC	inner kinetochore	NA	NA
GO:0000940	1	1	0	24	CC	outer kinetochore	NA	NA
GO:0000956	1	1	0	122	BP	nuclear-transcribed mRNA catabolic process	NA	NA
GO:0000959	1	1	0	51	BP	mitochondrial RNA metabolic process	NA	NA
GO:0000963	1	1	0	19	BP	mitochondrial RNA processing	NA	NA
GO:0000966	1	1	0	19	BP	RNA 5'-end processing	NA	NA
GO:0000974	1	1	0	14	CC	Prp19 complex	NA	NA
GO:0000995	1	1	0	11	MF	RNA polymerase III general transcription initiation factor activity	NA	NA
GO:0001054	1	1	0	10	MF	RNA polymerase I activity	NA	NA
GO:0001056	1	1	0	10	MF	RNA polymerase III activity	NA	NA
GO:0001091	1	1	0	26	MF	RNA polymerase II general transcription initiation factor binding	NA	NA
GO:0001094	1	1	0	10	MF	TFIID-class transcription factor complex binding	NA	NA
GO:0001098	1	1	0	62	MF	basal transcription machinery binding	NA	NA
GO:0001101	1	1	0	117	BP	response to acid chemical	NA	NA
GO:0001161	1	1	0	11	MF	intronic transcription regulatory region sequence-specific DNA binding	NA	NA
GO:0001217	1	1	0	285	MF	DNA-binding transcription repressor activity	NA	NA
GO:0001501	1	1	0	435	BP	skeletal system development	NA	NA
GO:0001502	1	1	0	10	BP	cartilage condensation	NA	NA
GO:0001504	1	1	0	32	BP	neurotransmitter uptake	NA	NA
GO:0001508	1	1	0	109	BP	action potential	NA	NA
GO:0001510	1	1	0	71	BP	RNA methylation	NA	NA
GO:0001518	1	1	0	13	CC	voltage-gated sodium channel complex	NA	NA
GO:0001522	1	1	0	18	BP	pseudouridine synthesis	NA	NA
GO:0001527	1	1	0	13	CC	microfibril	NA	NA
GO:0001530	1	1	0	29	MF	lipopolysaccharide binding	NA	NA
GO:0001533	1	1	0	24	CC	cornified envelope	NA	NA
GO:0001539	1	1	0	118	BP	cilium or flagellum-dependent cell motility	NA	NA
GO:0001540	1	1	0	58	MF	amyloid-beta binding	NA	NA
GO:0001541	1	1	0	59	BP	ovarian follicle development	NA	NA
GO:0001553	1	1	0	15	BP	luteinization	NA	NA
GO:0001556	1	1	0	31	BP	oocyte maturation	NA	NA
GO:0001569	1	1	0	37	BP	branching involved in blood vessel morphogenesis	NA	NA
GO:0001570	1	1	0	86	BP	vasculogenesis	NA	NA
GO:0001573	1	1	0	24	BP	ganglioside metabolic process	NA	NA
GO:0001574	1	1	0	15	BP	ganglioside biosynthetic process	NA	NA
GO:0001578	1	1	0	99	BP	microtubule bundle formation	NA	NA
GO:0001649	1	1	0	190	BP	osteoblast differentiation	NA	NA
GO:0001653	1	1	0	65	MF	peptide receptor activity	NA	NA
GO:0001655	1	1	0	49	BP	urogenital system development	NA	NA
GO:0001656	1	1	0	63	BP	metanephros development	NA	NA
GO:0001659	1	1	0	166	BP	temperature homeostasis	NA	NA
GO:0001660	1	1	0	13	BP	fever generation	NA	NA
GO:0001667	1	1	0	409	BP	ameboidal-type cell migration	NA	NA
GO:0001669	1	1	0	100	CC	acrosomal vesicle	NA	NA
GO:0001671	1	1	0	25	MF	ATPase activator activity	NA	NA
GO:0001673	1	1	0	67	CC	male germ cell nucleus	NA	NA
GO:0001674	1	1	0	20	CC	female germ cell nucleus	NA	NA
GO:0001675	1	1	0	24	BP	acrosome assembly	NA	NA
GO:0001676	1	1	0	70	BP	long-chain fatty acid metabolic process	NA	NA
GO:0001678	1	1	0	134	BP	intracellular glucose homeostasis	NA	NA
GO:0001702	1	1	0	28	BP	gastrulation with mouth forming second	NA	NA
GO:0001704	1	1	0	86	BP	formation of primary germ layer	NA	NA
GO:0001706	1	1	0	31	BP	endoderm formation	NA	NA
GO:0001708	1	1	0	70	BP	cell fate specification	NA	NA
GO:0001709	1	1	0	23	BP	cell fate determination	NA	NA
GO:0001711	1	1	0	10	BP	endodermal cell fate commitment	NA	NA
GO:0001727	1	1	0	37	MF	lipid kinase activity	NA	NA
GO:0001738	1	1	0	77	BP	morphogenesis of a polarized epithelium	NA	NA
GO:0001741	1	1	0	20	CC	XY body	NA	NA
GO:0001750	1	1	0	68	CC	photoreceptor outer segment	NA	NA
GO:0001754	1	1	0	44	BP	eye photoreceptor cell differentiation	NA	NA
GO:0001758	1	1	0	11	MF	retinal dehydrogenase activity	NA	NA
GO:0001759	1	1	0	16	BP	organ induction	NA	NA
GO:0001763	1	1	0	196	BP	morphogenesis of a branching structure	NA	NA
GO:0001764	1	1	0	163	BP	neuron migration	NA	NA
GO:0001767	1	1	0	14	BP	establishment of lymphocyte polarity	NA	NA
GO:0001771	1	1	0	15	BP	immunological synapse formation	NA	NA
GO:0001772	1	1	0	48	CC	immunological synapse	NA	NA
GO:0001773	1	1	0	37	BP	myeloid dendritic cell activation	NA	NA
GO:0001778	1	1	0	27	BP	plasma membrane repair	NA	NA
GO:0001779	1	1	0	34	BP	natural killer cell differentiation	NA	NA
GO:0001780	1	1	0	32	BP	neutrophil homeostasis	NA	NA
GO:0001781	1	1	0	12	BP	neutrophil apoptotic process	NA	NA
GO:0001782	1	1	0	43	BP	B cell homeostasis	NA	NA
GO:0001783	1	1	0	38	BP	B cell apoptotic process	NA	NA
GO:0001784	1	1	0	48	MF	phosphotyrosine residue binding	NA	NA
GO:0001820	1	1	0	12	BP	serotonin secretion	NA	NA
GO:0001823	1	1	0	85	BP	mesonephros development	NA	NA
GO:0001824	1	1	0	132	BP	blastocyst development	NA	NA
GO:0001825	1	1	0	47	BP	blastocyst formation	NA	NA
GO:0001829	1	1	0	16	BP	trophectodermal cell differentiation	NA	NA
GO:0001832	1	1	0	27	BP	blastocyst growth	NA	NA
GO:0001833	1	1	0	16	BP	inner cell mass cell proliferation	NA	NA
GO:0001836	1	1	0	64	BP	release of cytochrome c from mitochondria	NA	NA
GO:0001837	1	1	0	152	BP	epithelial to mesenchymal transition	NA	NA
GO:0001841	1	1	0	116	BP	neural tube formation	NA	NA
GO:0001845	1	1	0	16	BP	phagolysosome assembly	NA	NA
GO:0001846	1	1	0	15	MF	opsonin binding	NA	NA
GO:0001848	1	1	0	20	MF	complement binding	NA	NA
GO:0001865	1	1	0	15	BP	NK T cell differentiation	NA	NA
GO:0001866	1	1	0	10	BP	NK T cell proliferation	NA	NA
GO:0001878	1	1	0	10	BP	response to yeast	NA	NA
GO:0001881	1	1	0	50	BP	receptor recycling	NA	NA
GO:0001885	1	1	0	66	BP	endothelial cell development	NA	NA
GO:0001886	1	1	0	13	BP	endothelial cell morphogenesis	NA	NA
GO:0001890	1	1	0	147	BP	placenta development	NA	NA
GO:0001891	1	1	0	22	CC	phagocytic cup	NA	NA
GO:0001892	1	1	0	96	BP	embryonic placenta development	NA	NA
GO:0001893	1	1	0	31	BP	maternal placenta development	NA	NA
GO:0001895	1	1	0	46	BP	retina homeostasis	NA	NA
GO:0001917	1	1	0	48	CC	photoreceptor inner segment	NA	NA
GO:0001919	1	1	0	27	BP	regulation of receptor recycling	NA	NA
GO:0001921	1	1	0	16	BP	positive regulation of receptor recycling	NA	NA
GO:0001938	1	1	0	89	BP	positive regulation of endothelial cell proliferation	NA	NA
GO:0001941	1	1	0	40	BP	postsynaptic membrane organization	NA	NA
GO:0001945	1	1	0	31	BP	lymph vessel development	NA	NA
GO:0001952	1	1	0	114	BP	regulation of cell-matrix adhesion	NA	NA
GO:0001953	1	1	0	32	BP	negative regulation of cell-matrix adhesion	NA	NA
GO:0001954	1	1	0	60	BP	positive regulation of cell-matrix adhesion	NA	NA
GO:0001956	1	1	0	18	BP	positive regulation of neurotransmitter secretion	NA	NA
GO:0001963	1	1	0	22	BP	synaptic transmission, dopaminergic	NA	NA
GO:0001965	1	1	0	36	MF	G-protein alpha-subunit binding	NA	NA
GO:0001967	1	1	0	10	BP	suckling behavior	NA	NA
GO:0001968	1	1	0	34	MF	fibronectin binding	NA	NA
GO:0001972	1	1	0	12	MF	retinoic acid binding	NA	NA
GO:0001974	1	1	0	52	BP	blood vessel remodeling	NA	NA
GO:0001976	1	1	0	11	BP	nervous system process involved in regulation of systemic arterial blood pressure	NA	NA
GO:0001977	1	1	0	12	BP	renal system process involved in regulation of blood volume	NA	NA
GO:0001990	1	1	0	29	BP	regulation of systemic arterial blood pressure by hormone	NA	NA
GO:0001991	1	1	0	10	BP	regulation of systemic arterial blood pressure by circulatory renin-angiotensin	NA	NA
GO:0002011	1	1	0	53	BP	morphogenesis of an epithelial sheet	NA	NA
GO:0002021	1	1	0	29	BP	response to dietary excess	NA	NA
GO:0002026	1	1	0	25	BP	regulation of the force of heart contraction	NA	NA
GO:0002027	1	1	0	78	BP	regulation of heart rate	NA	NA
GO:0002028	1	1	0	87	BP	regulation of sodium ion transport	NA	NA
GO:0002031	1	1	0	16	BP	G protein-coupled receptor internalization	NA	NA
GO:0002039	1	1	0	70	MF	p53 binding	NA	NA
GO:0002042	1	1	0	49	BP	cell migration involved in sprouting angiogenesis	NA	NA
GO:0002043	1	1	0	20	BP	blood vessel endothelial cell proliferation involved in sprouting angiogenesis	NA	NA
GO:0002052	1	1	0	31	BP	positive regulation of neuroblast proliferation	NA	NA
GO:0002053	1	1	0	27	BP	positive regulation of mesenchymal cell proliferation	NA	NA
GO:0002062	1	1	0	101	BP	chondrocyte differentiation	NA	NA
GO:0002063	1	1	0	28	BP	chondrocyte development	NA	NA
GO:0002064	1	1	0	201	BP	epithelial cell development	NA	NA
GO:0002065	1	1	0	104	BP	columnar/cuboidal epithelial cell differentiation	NA	NA
GO:0002066	1	1	0	45	BP	columnar/cuboidal epithelial cell development	NA	NA
GO:0002067	1	1	0	58	BP	glandular epithelial cell differentiation	NA	NA
GO:0002068	1	1	0	28	BP	glandular epithelial cell development	NA	NA
GO:0002069	1	1	0	12	BP	columnar/cuboidal epithelial cell maturation	NA	NA
GO:0002070	1	1	0	21	BP	epithelial cell maturation	NA	NA
GO:0002076	1	1	0	15	BP	osteoblast development	NA	NA
GO:0002080	1	1	0	21	CC	acrosomal membrane	NA	NA
GO:0002082	1	1	0	24	BP	regulation of oxidative phosphorylation	NA	NA
GO:0002084	1	1	0	10	BP	protein depalmitoylation	NA	NA
GO:0002088	1	1	0	70	BP	lens development in camera-type eye	NA	NA
GO:0002089	1	1	0	22	BP	lens morphogenesis in camera-type eye	NA	NA
GO:0002090	1	1	0	68	BP	regulation of receptor internalization	NA	NA
GO:0002091	1	1	0	15	BP	negative regulation of receptor internalization	NA	NA
GO:0002092	1	1	0	27	BP	positive regulation of receptor internalization	NA	NA
GO:0002093	1	1	0	23	BP	auditory receptor cell morphogenesis	NA	NA
GO:0002097	1	1	0	18	BP	tRNA wobble base modification	NA	NA
GO:0002098	1	1	0	15	BP	tRNA wobble uridine modification	NA	NA
GO:0002115	1	1	0	22	BP	store-operated calcium entry	NA	NA
GO:0002138	1	1	0	13	BP	retinoic acid biosynthetic process	NA	NA
GO:0002158	1	1	0	10	BP	osteoclast proliferation	NA	NA
GO:0002162	1	1	0	11	MF	dystroglycan binding	NA	NA
GO:0002177	1	1	0	16	CC	manchette	NA	NA
GO:0002181	1	1	0	139	BP	cytoplasmic translation	NA	NA
GO:0002183	1	1	0	28	BP	cytoplasmic translational initiation	NA	NA
GO:0002199	1	1	0	11	CC	zona pellucida receptor complex	NA	NA
GO:0002200	1	1	0	86	BP	somatic diversification of immune receptors	NA	NA
GO:0002208	1	1	0	59	BP	somatic diversification of immunoglobulins involved in immune response	NA	NA
GO:0002227	1	1	0	10	BP	innate immune response in mucosa	NA	NA
GO:0002244	1	1	0	153	BP	hematopoietic progenitor cell differentiation	NA	NA
GO:0002246	1	1	0	11	BP	wound healing involved in inflammatory response	NA	NA
GO:0002251	1	1	0	25	BP	organ or tissue specific immune response	NA	NA
GO:0002269	1	1	0	51	BP	leukocyte activation involved in inflammatory response	NA	NA
GO:0002275	1	1	0	94	BP	myeloid cell activation involved in immune response	NA	NA
GO:0002279	1	1	0	53	BP	mast cell activation involved in immune response	NA	NA
GO:0002281	1	1	0	19	BP	macrophage activation involved in immune response	NA	NA
GO:0002283	1	1	0	18	BP	neutrophil activation involved in immune response	NA	NA
GO:0002295	1	1	0	17	BP	T-helper cell lineage commitment	NA	NA
GO:0002312	1	1	0	96	BP	B cell activation involved in immune response	NA	NA
GO:0002313	1	1	0	34	BP	mature B cell differentiation involved in immune response	NA	NA
GO:0002315	1	1	0	10	BP	marginal zone B cell differentiation	NA	NA
GO:0002317	1	1	0	11	BP	plasma cell differentiation	NA	NA
GO:0002318	1	1	0	14	BP	myeloid progenitor cell differentiation	NA	NA
GO:0002320	1	1	0	26	BP	lymphoid progenitor cell differentiation	NA	NA
GO:0002323	1	1	0	17	BP	natural killer cell activation involved in immune response	NA	NA
GO:0002327	1	1	0	22	BP	immature B cell differentiation	NA	NA
GO:0002328	1	1	0	13	BP	pro-B cell differentiation	NA	NA
GO:0002329	1	1	0	13	BP	pre-B cell differentiation	NA	NA
GO:0002335	1	1	0	43	BP	mature B cell differentiation	NA	NA
GO:0002347	1	1	0	42	BP	response to tumor cell	NA	NA
GO:0002349	1	1	0	11	BP	histamine production involved in inflammatory response	NA	NA
GO:0002357	1	1	0	10	BP	defense response to tumor cell	NA	NA
GO:0002360	1	1	0	29	BP	T cell lineage commitment	NA	NA
GO:0002361	1	1	0	12	BP	CD4-positive, CD25-positive, alpha-beta regulatory T cell differentiation	NA	NA
GO:0002363	1	1	0	22	BP	alpha-beta T cell lineage commitment	NA	NA
GO:0002407	1	1	0	18	BP	dendritic cell chemotaxis	NA	NA
GO:0002418	1	1	0	30	BP	immune response to tumor cell	NA	NA
GO:0002423	1	1	0	13	BP	natural killer cell mediated immune response to tumor cell	NA	NA
GO:0002431	1	1	0	17	BP	Fc receptor mediated stimulatory signaling pathway	NA	NA
GO:0002446	1	1	0	34	BP	neutrophil mediated immunity	NA	NA
GO:0002455	1	1	0	45	BP	humoral immune response mediated by circulating immunoglobulin	NA	NA
GO:0002467	1	1	0	16	BP	germinal center formation	NA	NA
GO:0002501	1	1	0	16	BP	peptide antigen assembly with MHC protein complex	NA	NA
GO:0002503	1	1	0	12	BP	peptide antigen assembly with MHC class II protein complex	NA	NA
GO:0002504	1	1	0	27	BP	antigen processing and presentation of peptide or polysaccharide antigen via MHC class II	NA	NA
GO:0002517	1	1	0	14	BP	T cell tolerance induction	NA	NA
GO:0002523	1	1	0	22	BP	leukocyte migration involved in inflammatory response	NA	NA
GO:0002532	1	1	0	97	BP	production of molecular mediator involved in inflammatory response	NA	NA
GO:0002534	1	1	0	64	BP	cytokine production involved in inflammatory response	NA	NA
GO:0002544	1	1	0	20	BP	chronic inflammatory response	NA	NA
GO:0002551	1	1	0	13	BP	mast cell chemotaxis	NA	NA
GO:0002566	1	1	0	16	BP	somatic diversification of immune receptors via somatic mutation	NA	NA
GO:0002573	1	1	0	250	BP	myeloid leukocyte differentiation	NA	NA
GO:0002579	1	1	0	10	BP	positive regulation of antigen processing and presentation	NA	NA
GO:0002634	1	1	0	10	BP	regulation of germinal center formation	NA	NA
GO:0002638	1	1	0	14	BP	negative regulation of immunoglobulin production	NA	NA
GO:0002643	1	1	0	20	BP	regulation of tolerance induction	NA	NA
GO:0002645	1	1	0	11	BP	positive regulation of tolerance induction	NA	NA
GO:0002676	1	1	0	10	BP	regulation of chronic inflammatory response	NA	NA
GO:0002679	1	1	0	12	BP	respiratory burst involved in defense response	NA	NA
GO:0002686	1	1	0	39	BP	negative regulation of leukocyte migration	NA	NA
GO:0002689	1	1	0	15	BP	negative regulation of leukocyte chemotaxis	NA	NA
GO:0002691	1	1	0	40	BP	regulation of cellular extravasation	NA	NA
GO:0002693	1	1	0	22	BP	positive regulation of cellular extravasation	NA	NA
GO:0002710	1	1	0	23	BP	negative regulation of T cell mediated immunity	NA	NA
GO:0002713	1	1	0	14	BP	negative regulation of B cell mediated immunity	NA	NA
GO:0002732	1	1	0	12	BP	positive regulation of dendritic cell cytokine production	NA	NA
GO:0002761	1	1	0	139	BP	regulation of myeloid leukocyte differentiation	NA	NA
GO:0002762	1	1	0	58	BP	negative regulation of myeloid leukocyte differentiation	NA	NA
GO:0002763	1	1	0	70	BP	positive regulation of myeloid leukocyte differentiation	NA	NA
GO:0002793	1	1	0	111	BP	positive regulation of peptide secretion	NA	NA
GO:0002820	1	1	0	57	BP	negative regulation of adaptive immune response	NA	NA
GO:0002825	1	1	0	32	BP	regulation of T-helper 1 type immune response	NA	NA
GO:0002827	1	1	0	19	BP	positive regulation of T-helper 1 type immune response	NA	NA
GO:0002829	1	1	0	14	BP	negative regulation of type 2 immune response	NA	NA
GO:0002836	1	1	0	19	BP	positive regulation of response to tumor cell	NA	NA
GO:0002855	1	1	0	12	BP	regulation of natural killer cell mediated immune response to tumor cell	NA	NA
GO:0002862	1	1	0	13	BP	negative regulation of inflammatory response to antigenic stimulus	NA	NA
GO:0002887	1	1	0	10	BP	negative regulation of myeloid leukocyte mediated immunity	NA	NA
GO:0002902	1	1	0	27	BP	regulation of B cell apoptotic process	NA	NA
GO:0002903	1	1	0	20	BP	negative regulation of B cell apoptotic process	NA	NA
GO:0002920	1	1	0	42	BP	regulation of humoral immune response	NA	NA
GO:0002921	1	1	0	15	BP	negative regulation of humoral immune response	NA	NA
GO:0002922	1	1	0	18	BP	positive regulation of humoral immune response	NA	NA
GO:0002923	1	1	0	19	BP	regulation of humoral immune response mediated by circulating immunoglobulin	NA	NA
GO:0002931	1	1	0	45	BP	response to ischemia	NA	NA
GO:0002934	1	1	0	10	BP	desmosome organization	NA	NA
GO:0003006	1	1	0	776	BP	developmental process involved in reproduction	NA	NA
GO:0003009	1	1	0	32	BP	skeletal muscle contraction	NA	NA
GO:0003014	1	1	0	96	BP	renal system process	NA	NA
GO:0003016	1	1	0	39	BP	respiratory system process	NA	NA
GO:0003018	1	1	0	192	BP	vascular process in circulatory system	NA	NA
GO:0003044	1	1	0	35	BP	regulation of systemic arterial blood pressure mediated by a chemical signal	NA	NA
GO:0003056	1	1	0	11	BP	regulation of vascular associated smooth muscle contraction	NA	NA
GO:0003071	1	1	0	18	BP	renal system process involved in regulation of systemic arterial blood pressure	NA	NA
GO:0003073	1	1	0	80	BP	regulation of systemic arterial blood pressure	NA	NA
GO:0003081	1	1	0	18	BP	regulation of systemic arterial blood pressure by renin-angiotensin	NA	NA
GO:0003084	1	1	0	17	BP	positive regulation of systemic arterial blood pressure	NA	NA
GO:0003085	1	1	0	19	BP	negative regulation of systemic arterial blood pressure	NA	NA
GO:0003091	1	1	0	11	BP	renal water homeostasis	NA	NA
GO:0003093	1	1	0	10	BP	regulation of glomerular filtration	NA	NA
GO:0003096	1	1	0	15	BP	renal sodium ion transport	NA	NA
GO:0003128	1	1	0	14	BP	heart field specification	NA	NA
GO:0003139	1	1	0	10	BP	secondary heart field specification	NA	NA
GO:0003143	1	1	0	55	BP	embryonic heart tube morphogenesis	NA	NA
GO:0003148	1	1	0	24	BP	outflow tract septum morphogenesis	NA	NA
GO:0003151	1	1	0	75	BP	outflow tract morphogenesis	NA	NA
GO:0003156	1	1	0	20	BP	regulation of animal organ formation	NA	NA
GO:0003157	1	1	0	12	BP	endocardium development	NA	NA
GO:0003161	1	1	0	13	BP	cardiac conduction system development	NA	NA
GO:0003170	1	1	0	59	BP	heart valve development	NA	NA
GO:0003171	1	1	0	26	BP	atrioventricular valve development	NA	NA
GO:0003174	1	1	0	14	BP	mitral valve development	NA	NA
GO:0003176	1	1	0	31	BP	aortic valve development	NA	NA
GO:0003177	1	1	0	22	BP	pulmonary valve development	NA	NA
GO:0003179	1	1	0	50	BP	heart valve morphogenesis	NA	NA
GO:0003184	1	1	0	18	BP	pulmonary valve morphogenesis	NA	NA
GO:0003188	1	1	0	13	BP	heart valve formation	NA	NA
GO:0003197	1	1	0	46	BP	endocardial cushion development	NA	NA
GO:0003198	1	1	0	16	BP	epithelial to mesenchymal transition involved in endocardial cushion formation	NA	NA
GO:0003203	1	1	0	36	BP	endocardial cushion morphogenesis	NA	NA
GO:0003205	1	1	0	165	BP	cardiac chamber development	NA	NA
GO:0003206	1	1	0	123	BP	cardiac chamber morphogenesis	NA	NA
GO:0003208	1	1	0	65	BP	cardiac ventricle morphogenesis	NA	NA
GO:0003214	1	1	0	16	BP	cardiac left ventricle morphogenesis	NA	NA
GO:0003215	1	1	0	16	BP	cardiac right ventricle morphogenesis	NA	NA
GO:0003222	1	1	0	16	BP	ventricular trabecula myocardium morphogenesis	NA	NA
GO:0003228	1	1	0	10	BP	atrial cardiac muscle tissue development	NA	NA
GO:0003230	1	1	0	30	BP	cardiac atrium development	NA	NA
GO:0003231	1	1	0	127	BP	cardiac ventricle development	NA	NA
GO:0003254	1	1	0	45	BP	regulation of membrane depolarization	NA	NA
GO:0003272	1	1	0	26	BP	endocardial cushion formation	NA	NA
GO:0003279	1	1	0	112	BP	cardiac septum development	NA	NA
GO:0003281	1	1	0	78	BP	ventricular septum development	NA	NA
GO:0003283	1	1	0	20	BP	atrial septum development	NA	NA
GO:0003309	1	1	0	22	BP	type B pancreatic cell differentiation	NA	NA
GO:0003323	1	1	0	16	BP	type B pancreatic cell development	NA	NA
GO:0003333	1	1	0	79	BP	amino acid transmembrane transport	NA	NA
GO:0003334	1	1	0	13	BP	keratinocyte development	NA	NA
GO:0003338	1	1	0	14	BP	metanephros morphogenesis	NA	NA
GO:0003341	1	1	0	148	BP	cilium movement	NA	NA
GO:0003352	1	1	0	18	BP	regulation of cilium movement	NA	NA
GO:0003356	1	1	0	11	BP	regulation of cilium beat frequency	NA	NA
GO:0003382	1	1	0	40	BP	epithelial cell morphogenesis	NA	NA
GO:0003401	1	1	0	31	BP	axis elongation	NA	NA
GO:0003407	1	1	0	58	BP	neural retina development	NA	NA
GO:0003413	1	1	0	15	BP	chondrocyte differentiation involved in endochondral bone morphogenesis	NA	NA
GO:0003417	1	1	0	21	BP	growth plate cartilage development	NA	NA
GO:0003678	1	1	0	54	MF	DNA helicase activity	NA	NA
GO:0003684	1	1	0	64	MF	damaged DNA binding	NA	NA
GO:0003688	1	1	0	15	MF	DNA replication origin binding	NA	NA
GO:0003697	1	1	0	120	MF	single-stranded DNA binding	NA	NA
GO:0003707	1	1	0	14	MF	nuclear steroid receptor activity	NA	NA
GO:0003712	1	1	0	455	MF	transcription coregulator activity	NA	NA
GO:0003713	1	1	0	250	MF	transcription coactivator activity	NA	NA
GO:0003714	1	1	0	173	MF	transcription corepressor activity	NA	NA
GO:0003729	1	1	0	329	MF	mRNA binding	NA	NA
GO:0003730	1	1	0	103	MF	mRNA 3'-UTR binding	NA	NA
GO:0003735	1	1	0	171	MF	structural constituent of ribosome	NA	NA
GO:0003743	1	1	0	45	MF	translation initiation factor activity	NA	NA
GO:0003746	1	1	0	16	MF	translation elongation factor activity	NA	NA
GO:0003756	1	1	0	15	MF	protein disulfide isomerase activity	NA	NA
GO:0003774	1	1	0	93	MF	cytoskeletal motor activity	NA	NA
GO:0003777	1	1	0	60	MF	microtubule motor activity	NA	NA
GO:0003785	1	1	0	22	MF	actin monomer binding	NA	NA
GO:0003841	1	1	0	11	MF	1-acylglycerol-3-phosphate O-acyltransferase activity	NA	NA
GO:0003887	1	1	0	22	MF	DNA-directed DNA polymerase activity	NA	NA
GO:0003906	1	1	0	13	MF	DNA-(apurinic or apyrimidinic site) endonuclease activity	NA	NA
GO:0003953	1	1	0	10	MF	NAD+ nucleosidase activity	NA	NA
GO:0003954	1	1	0	20	MF	NADH dehydrogenase activity	NA	NA
GO:0003955	1	1	0	22	MF	NAD(P)H dehydrogenase (quinone) activity	NA	NA
GO:0004016	1	1	0	14	MF	adenylate cyclase activity	NA	NA
GO:0004017	1	1	0	10	MF	adenylate kinase activity	NA	NA
GO:0004030	1	1	0	18	MF	aldehyde dehydrogenase [NAD(P)+] activity	NA	NA
GO:0004032	1	1	0	10	MF	alditol:NADP+ 1-oxidoreductase activity	NA	NA
GO:0004033	1	1	0	22	MF	aldo-keto reductase (NADP) activity	NA	NA
GO:0004089	1	1	0	12	MF	carbonate dehydratase activity	NA	NA
GO:0004143	1	1	0	10	MF	ATP-dependent diacylglycerol kinase activity	NA	NA
GO:0004177	1	1	0	33	MF	aminopeptidase activity	NA	NA
GO:0004180	1	1	0	32	MF	carboxypeptidase activity	NA	NA
GO:0004181	1	1	0	20	MF	metallocarboxypeptidase activity	NA	NA
GO:0004197	1	1	0	63	MF	cysteine-type endopeptidase activity	NA	NA
GO:0004198	1	1	0	11	MF	calcium-dependent cysteine-type endopeptidase activity	NA	NA
GO:0004300	1	1	0	10	MF	enoyl-CoA hydratase activity	NA	NA
GO:0004303	1	1	0	13	MF	estradiol 17-beta-dehydrogenase [NAD(P)] activity	NA	NA
GO:0004364	1	1	0	28	MF	glutathione transferase activity	NA	NA
GO:0004467	1	1	0	12	MF	long-chain fatty acid-CoA ligase activity	NA	NA
GO:0004497	1	1	0	61	MF	monooxygenase activity	NA	NA
GO:0004518	1	1	0	184	MF	nuclease activity	NA	NA
GO:0004519	1	1	0	111	MF	endonuclease activity	NA	NA
GO:0004520	1	1	0	39	MF	DNA endonuclease activity	NA	NA
GO:0004521	1	1	0	62	MF	RNA endonuclease activity	NA	NA
GO:0004526	1	1	0	11	MF	ribonuclease P activity	NA	NA
GO:0004527	1	1	0	74	MF	exonuclease activity	NA	NA
GO:0004529	1	1	0	22	MF	DNA exonuclease activity	NA	NA
GO:0004532	1	1	0	34	MF	RNA exonuclease activity	NA	NA
GO:0004535	1	1	0	13	MF	poly(A)-specific ribonuclease activity	NA	NA
GO:0004536	1	1	0	58	MF	DNA nuclease activity	NA	NA
GO:0004540	1	1	0	107	MF	RNA nuclease activity	NA	NA
GO:0004549	1	1	0	16	MF	tRNA-specific ribonuclease activity	NA	NA
GO:0004550	1	1	0	17	MF	nucleoside diphosphate kinase activity	NA	NA
GO:0004553	1	1	0	78	MF	hydrolase activity, hydrolyzing O-glycosyl compounds	NA	NA
GO:0004602	1	1	0	20	MF	glutathione peroxidase activity	NA	NA
GO:0004620	1	1	0	81	MF	phospholipase activity	NA	NA
GO:0004622	1	1	0	22	MF	lysophospholipase activity	NA	NA
GO:0004623	1	1	0	22	MF	phospholipase A2 activity	NA	NA
GO:0004629	1	1	0	19	MF	phospholipase C activity	NA	NA
GO:0004653	1	1	0	15	MF	polypeptide N-acetylgalactosaminyltransferase activity	NA	NA
GO:0004659	1	1	0	15	MF	prenyltransferase activity	NA	NA
GO:0004675	1	1	0	15	MF	transmembrane receptor protein serine/threonine kinase activity	NA	NA
GO:0004683	1	1	0	23	MF	calmodulin-dependent protein kinase activity	NA	NA
GO:0004697	1	1	0	15	MF	protein kinase C activity	NA	NA
GO:0004706	1	1	0	11	MF	JUN kinase kinase kinase activity	NA	NA
GO:0004707	1	1	0	14	MF	MAP kinase activity	NA	NA
GO:0004708	1	1	0	14	MF	MAP kinase kinase activity	NA	NA
GO:0004709	1	1	0	23	MF	MAP kinase kinase kinase activity	NA	NA
GO:0004712	1	1	0	40	MF	protein serine/threonine/tyrosine kinase activity	NA	NA
GO:0004714	1	1	0	47	MF	transmembrane receptor protein tyrosine kinase activity	NA	NA
GO:0004715	1	1	0	44	MF	non-membrane spanning protein tyrosine kinase activity	NA	NA
GO:0004721	1	1	0	144	MF	phosphoprotein phosphatase activity	NA	NA
GO:0004722	1	1	0	78	MF	protein serine/threonine phosphatase activity	NA	NA
GO:0004725	1	1	0	80	MF	protein tyrosine phosphatase activity	NA	NA
GO:0004726	1	1	0	10	MF	non-membrane spanning protein tyrosine phosphatase activity	NA	NA
GO:0004745	1	1	0	12	MF	NAD-retinol dehydrogenase activity	NA	NA
GO:0004806	1	1	0	16	MF	triglyceride lipase activity	NA	NA
GO:0004861	1	1	0	12	MF	cyclin-dependent protein serine/threonine kinase inhibitor activity	NA	NA
GO:0004879	1	1	0	39	MF	nuclear receptor activity	NA	NA
GO:0004896	1	1	0	90	MF	cytokine receptor activity	NA	NA
GO:0004930	1	1	0	262	MF	G protein-coupled receptor activity	NA	NA
GO:0004953	1	1	0	12	MF	icosanoid receptor activity	NA	NA
GO:0005003	1	1	0	10	MF	ephrin receptor activity	NA	NA
GO:0005024	1	1	0	10	MF	transforming growth factor beta receptor activity	NA	NA
GO:0005041	1	1	0	10	MF	low-density lipoprotein particle receptor activity	NA	NA
GO:0005048	1	1	0	43	MF	signal sequence binding	NA	NA
GO:0005049	1	1	0	11	MF	nuclear export signal receptor activity	NA	NA
GO:0005068	1	1	0	14	MF	transmembrane receptor protein tyrosine kinase adaptor activity	NA	NA
GO:0005078	1	1	0	13	MF	MAP-kinase scaffold activity	NA	NA
GO:0005080	1	1	0	56	MF	protein kinase C binding	NA	NA
GO:0005085	1	1	0	199	MF	guanyl-nucleotide exchange factor activity	NA	NA
GO:0005092	1	1	0	16	MF	GDP-dissociation inhibitor activity	NA	NA
GO:0005096	1	1	0	227	MF	GTPase activator activity	NA	NA
GO:0005104	1	1	0	16	MF	fibroblast growth factor receptor binding	NA	NA
GO:0005109	1	1	0	29	MF	frizzled binding	NA	NA
GO:0005112	1	1	0	23	MF	Notch binding	NA	NA
GO:0005114	1	1	0	11	MF	type II transforming growth factor beta receptor binding	NA	NA
GO:0005123	1	1	0	17	MF	death receptor binding	NA	NA
GO:0005149	1	1	0	11	MF	interleukin-1 receptor binding	NA	NA
GO:0005154	1	1	0	35	MF	epidermal growth factor receptor binding	NA	NA
GO:0005158	1	1	0	23	MF	insulin receptor binding	NA	NA
GO:0005159	1	1	0	14	MF	insulin-like growth factor receptor binding	NA	NA
GO:0005160	1	1	0	26	MF	transforming growth factor beta receptor binding	NA	NA
GO:0005161	1	1	0	14	MF	platelet-derived growth factor receptor binding	NA	NA
GO:0005165	1	1	0	12	MF	neurotrophin receptor binding	NA	NA
GO:0005172	1	1	0	15	MF	vascular endothelial growth factor receptor binding	NA	NA
GO:0005179	1	1	0	58	MF	hormone activity	NA	NA
GO:0005212	1	1	0	13	MF	structural constituent of eye lens	NA	NA
GO:0005215	1	1	0	867	MF	transporter activity	NA	NA
GO:0005217	1	1	0	22	MF	intracellular ligand-gated monoatomic ion channel activity	NA	NA
GO:0005227	1	1	0	18	MF	calcium activated cation channel activity	NA	NA
GO:0005230	1	1	0	29	MF	extracellular ligand-gated monoatomic ion channel activity	NA	NA
GO:0005231	1	1	0	14	MF	excitatory extracellular ligand-gated monoatomic ion channel activity	NA	NA
GO:0005242	1	1	0	15	MF	inward rectifier potassium channel activity	NA	NA
GO:0005243	1	1	0	10	MF	gap junction channel activity	NA	NA
GO:0005245	1	1	0	31	MF	voltage-gated calcium channel activity	NA	NA
GO:0005246	1	1	0	31	MF	calcium channel regulator activity	NA	NA
GO:0005248	1	1	0	18	MF	voltage-gated sodium channel activity	NA	NA
GO:0005249	1	1	0	55	MF	voltage-gated potassium channel activity	NA	NA
GO:0005251	1	1	0	13	MF	delayed rectifier potassium channel activity	NA	NA
GO:0005253	1	1	0	57	MF	monoatomic anion channel activity	NA	NA
GO:0005261	1	1	0	203	MF	monoatomic cation channel activity	NA	NA
GO:0005267	1	1	0	72	MF	potassium channel activity	NA	NA
GO:0005272	1	1	0	30	MF	sodium channel activity	NA	NA
GO:0005283	1	1	0	15	MF	amino acid:sodium symporter activity	NA	NA
GO:0005310	1	1	0	21	MF	dicarboxylic acid transmembrane transporter activity	NA	NA
GO:0005313	1	1	0	11	MF	L-glutamate transmembrane transporter activity	NA	NA
GO:0005319	1	1	0	139	MF	lipid transporter activity	NA	NA
GO:0005324	1	1	0	17	MF	long-chain fatty acid transporter activity	NA	NA
GO:0005326	1	1	0	12	MF	neurotransmitter transmembrane transporter activity	NA	NA
GO:0005338	1	1	0	13	MF	nucleotide-sugar transmembrane transporter activity	NA	NA
GO:0005342	1	1	0	124	MF	organic acid transmembrane transporter activity	NA	NA
GO:0005343	1	1	0	23	MF	organic acid:sodium symporter activity	NA	NA
GO:0005346	1	1	0	19	MF	purine ribonucleotide transmembrane transporter activity	NA	NA
GO:0005347	1	1	0	11	MF	ATP transmembrane transporter activity	NA	NA
GO:0005385	1	1	0	21	MF	zinc ion transmembrane transporter activity	NA	NA
GO:0005402	1	1	0	11	MF	carbohydrate:monoatomic cation symporter activity	NA	NA
GO:0005416	1	1	0	20	MF	amino acid:monoatomic cation symporter activity	NA	NA
GO:0005452	1	1	0	20	MF	solute:inorganic anion antiporter activity	NA	NA
GO:0005484	1	1	0	33	MF	SNAP receptor activity	NA	NA
GO:0005496	1	1	0	89	MF	steroid binding	NA	NA
GO:0005504	1	1	0	41	MF	fatty acid binding	NA	NA
GO:0005506	1	1	0	111	MF	iron ion binding	NA	NA
GO:0005507	1	1	0	51	MF	copper ion binding	NA	NA
GO:0005518	1	1	0	64	MF	collagen binding	NA	NA
GO:0005520	1	1	0	16	MF	insulin-like growth factor binding	NA	NA
GO:0005521	1	1	0	17	MF	lamin binding	NA	NA
GO:0005522	1	1	0	11	MF	profilin binding	NA	NA
GO:0005523	1	1	0	10	MF	tropomyosin binding	NA	NA
GO:0005537	1	1	0	27	MF	mannose binding	NA	NA
GO:0005540	1	1	0	19	MF	hyaluronic acid binding	NA	NA
GO:0005542	1	1	0	12	MF	folic acid binding	NA	NA
GO:0005544	1	1	0	41	MF	calcium-dependent phospholipid binding	NA	NA
GO:0005545	1	1	0	13	MF	1-phosphatidylinositol binding	NA	NA
GO:0005546	1	1	0	69	MF	phosphatidylinositol-4,5-bisphosphate binding	NA	NA
GO:0005548	1	1	0	57	MF	phospholipid transporter activity	NA	NA
GO:0005549	1	1	0	14	MF	odorant binding	NA	NA
GO:0005583	1	1	0	10	CC	fibrillar collagen trimer	NA	NA
GO:0005604	1	1	0	99	CC	basement membrane	NA	NA
GO:0005637	1	1	0	33	CC	nuclear inner membrane	NA	NA
GO:0005640	1	1	0	21	CC	nuclear outer membrane	NA	NA
GO:0005641	1	1	0	11	CC	nuclear envelope lumen	NA	NA
GO:0005652	1	1	0	15	CC	nuclear lamina	NA	NA
GO:0005657	1	1	0	73	CC	replication fork	NA	NA
GO:0005662	1	1	0	13	CC	DNA replication factor A complex	NA	NA
GO:0005665	1	1	0	14	CC	RNA polymerase II, core complex	NA	NA
GO:0005666	1	1	0	18	CC	RNA polymerase III complex	NA	NA
GO:0005669	1	1	0	31	CC	transcription factor TFIID complex	NA	NA
GO:0005675	1	1	0	12	CC	transcription factor TFIIH holo complex	NA	NA
GO:0005677	1	1	0	13	CC	chromatin silencing complex	NA	NA
GO:0005680	1	1	0	22	CC	anaphase-promoting complex	NA	NA
GO:0005681	1	1	0	195	CC	spliceosomal complex	NA	NA
GO:0005682	1	1	0	16	CC	U5 snRNP	NA	NA
GO:0005684	1	1	0	94	CC	U2-type spliceosomal complex	NA	NA
GO:0005685	1	1	0	19	CC	U1 snRNP	NA	NA
GO:0005686	1	1	0	21	CC	U2 snRNP	NA	NA
GO:0005687	1	1	0	11	CC	U4 snRNP	NA	NA
GO:0005689	1	1	0	27	CC	U12-type spliceosomal complex	NA	NA
GO:0005697	1	1	0	23	CC	telomerase holoenzyme complex	NA	NA
GO:0005721	1	1	0	31	CC	pericentric heterochromatin	NA	NA
GO:0005732	1	1	0	28	CC	sno(s)RNA-containing ribonucleoprotein complex	NA	NA
GO:0005736	1	1	0	13	CC	RNA polymerase I complex	NA	NA
GO:0005744	1	1	0	12	CC	TIM23 mitochondrial import inner membrane translocase complex	NA	NA
GO:0005750	1	1	0	13	CC	mitochondrial respiratory chain complex III	NA	NA
GO:0005759	1	1	0	291	CC	mitochondrial matrix	NA	NA
GO:0005762	1	1	0	57	CC	mitochondrial large ribosomal subunit	NA	NA
GO:0005763	1	1	0	33	CC	mitochondrial small ribosomal subunit	NA	NA
GO:0005775	1	1	0	23	CC	vacuolar lumen	NA	NA
GO:0005788	1	1	0	72	CC	endoplasmic reticulum lumen	NA	NA
GO:0005790	1	1	0	28	CC	smooth endoplasmic reticulum	NA	NA
GO:0005791	1	1	0	40	CC	rough endoplasmic reticulum	NA	NA
GO:0005793	1	1	0	71	CC	endoplasmic reticulum-Golgi intermediate compartment	NA	NA
GO:0005796	1	1	0	21	CC	Golgi lumen	NA	NA
GO:0005798	1	1	0	88	CC	Golgi-associated vesicle	NA	NA
GO:0005802	1	1	0	231	CC	trans-Golgi network	NA	NA
GO:0005814	1	1	0	129	CC	centriole	NA	NA
GO:0005818	1	1	0	11	CC	aster	NA	NA
GO:0005819	1	1	0	344	CC	spindle	NA	NA
GO:0005828	1	1	0	16	CC	kinetochore microtubule	NA	NA
GO:0005832	1	1	0	10	CC	chaperonin-containing T-complex	NA	NA
GO:0005839	1	1	0	18	CC	proteasome core complex	NA	NA
GO:0005844	1	1	0	73	CC	polysome	NA	NA
GO:0005845	1	1	0	10	CC	mRNA cap binding complex	NA	NA
GO:0005847	1	1	0	18	CC	mRNA cleavage and polyadenylation specificity factor complex	NA	NA
GO:0005849	1	1	0	23	CC	mRNA cleavage factor complex	NA	NA
GO:0005852	1	1	0	15	CC	eukaryotic translation initiation factor 3 complex	NA	NA
GO:0005858	1	1	0	19	CC	axonemal dynein complex	NA	NA
GO:0005868	1	1	0	26	CC	cytoplasmic dynein complex	NA	NA
GO:0005871	1	1	0	46	CC	kinesin complex	NA	NA
GO:0005874	1	1	0	412	CC	microtubule	NA	NA
GO:0005875	1	1	0	133	CC	microtubule associated complex	NA	NA
GO:0005876	1	1	0	75	CC	spindle microtubule	NA	NA
GO:0005879	1	1	0	22	CC	axonemal microtubule	NA	NA
GO:0005881	1	1	0	85	CC	cytoplasmic microtubule	NA	NA
GO:0005882	1	1	0	61	CC	intermediate filament	NA	NA
GO:0005884	1	1	0	122	CC	actin filament	NA	NA
GO:0005891	1	1	0	35	CC	voltage-gated calcium channel complex	NA	NA
GO:0005901	1	1	0	88	CC	caveola	NA	NA
GO:0005903	1	1	0	121	CC	brush border	NA	NA
GO:0005905	1	1	0	70	CC	clathrin-coated pit	NA	NA
GO:0005912	1	1	0	124	CC	adherens junction	NA	NA
GO:0005916	1	1	0	11	CC	fascia adherens	NA	NA
GO:0005921	1	1	0	20	CC	gap junction	NA	NA
GO:0005929	1	1	0	588	CC	cilium	NA	NA
GO:0005938	1	1	0	262	CC	cell cortex	NA	NA
GO:0005942	1	1	0	27	CC	phosphatidylinositol 3-kinase complex	NA	NA
GO:0005976	1	1	0	90	BP	polysaccharide metabolic process	NA	NA
GO:0005979	1	1	0	25	BP	regulation of glycogen biosynthetic process	NA	NA
GO:0006000	1	1	0	11	BP	fructose metabolic process	NA	NA
GO:0006002	1	1	0	11	BP	fructose 6-phosphate metabolic process	NA	NA
GO:0006007	1	1	0	24	BP	glucose catabolic process	NA	NA
GO:0006013	1	1	0	10	BP	mannose metabolic process	NA	NA
GO:0006022	1	1	0	98	BP	aminoglycan metabolic process	NA	NA
GO:0006023	1	1	0	55	BP	aminoglycan biosynthetic process	NA	NA
GO:0006026	1	1	0	29	BP	aminoglycan catabolic process	NA	NA
GO:0006027	1	1	0	23	BP	glycosaminoglycan catabolic process	NA	NA
GO:0006029	1	1	0	73	BP	proteoglycan metabolic process	NA	NA
GO:0006040	1	1	0	39	BP	amino sugar metabolic process	NA	NA
GO:0006044	1	1	0	14	BP	N-acetylglucosamine metabolic process	NA	NA
GO:0006047	1	1	0	12	BP	UDP-N-acetylglucosamine metabolic process	NA	NA
GO:0006063	1	1	0	14	BP	uronic acid metabolic process	NA	NA
GO:0006066	1	1	0	274	BP	alcohol metabolic process	NA	NA
GO:0006071	1	1	0	17	BP	glycerol metabolic process	NA	NA
GO:0006081	1	1	0	64	BP	cellular aldehyde metabolic process	NA	NA
GO:0006084	1	1	0	34	BP	acetyl-CoA metabolic process	NA	NA
GO:0006085	1	1	0	19	BP	acetyl-CoA biosynthetic process	NA	NA
GO:0006086	1	1	0	12	BP	acetyl-CoA biosynthetic process from pyruvate	NA	NA
GO:0006089	1	1	0	21	BP	lactate metabolic process	NA	NA
GO:0006090	1	1	0	121	BP	pyruvate metabolic process	NA	NA
GO:0006096	1	1	0	92	BP	glycolytic process	NA	NA
GO:0006099	1	1	0	31	BP	tricarboxylic acid cycle	NA	NA
GO:0006103	1	1	0	15	BP	2-oxoglutarate metabolic process	NA	NA
GO:0006107	1	1	0	11	BP	oxaloacetate metabolic process	NA	NA
GO:0006109	1	1	0	177	BP	regulation of carbohydrate metabolic process	NA	NA
GO:0006110	1	1	0	51	BP	regulation of glycolytic process	NA	NA
GO:0006111	1	1	0	47	BP	regulation of gluconeogenesis	NA	NA
GO:0006112	1	1	0	73	BP	energy reserve metabolic process	NA	NA
GO:0006119	1	1	0	128	BP	oxidative phosphorylation	NA	NA
GO:0006120	1	1	0	28	BP	mitochondrial electron transport, NADH to ubiquinone	NA	NA
GO:0006122	1	1	0	12	BP	mitochondrial electron transport, ubiquinol to cytochrome c	NA	NA
GO:0006123	1	1	0	16	BP	mitochondrial electron transport, cytochrome c to oxygen	NA	NA
GO:0006140	1	1	0	50	BP	regulation of nucleotide metabolic process	NA	NA
GO:0006144	1	1	0	16	BP	purine nucleobase metabolic process	NA	NA
GO:0006167	1	1	0	12	BP	AMP biosynthetic process	NA	NA
GO:0006177	1	1	0	15	BP	GMP biosynthetic process	NA	NA
GO:0006183	1	1	0	10	BP	GTP biosynthetic process	NA	NA
GO:0006188	1	1	0	14	BP	IMP biosynthetic process	NA	NA
GO:0006206	1	1	0	14	BP	pyrimidine nucleobase metabolic process	NA	NA
GO:0006220	1	1	0	36	BP	pyrimidine nucleotide metabolic process	NA	NA
GO:0006221	1	1	0	22	BP	pyrimidine nucleotide biosynthetic process	NA	NA
GO:0006244	1	1	0	12	BP	pyrimidine nucleotide catabolic process	NA	NA
GO:0006260	1	1	0	263	BP	DNA replication	NA	NA
GO:0006261	1	1	0	147	BP	DNA-templated DNA replication	NA	NA
GO:0006264	1	1	0	16	BP	mitochondrial DNA replication	NA	NA
GO:0006266	1	1	0	12	BP	DNA ligation	NA	NA
GO:0006268	1	1	0	20	BP	DNA unwinding involved in DNA replication	NA	NA
GO:0006270	1	1	0	31	BP	DNA replication initiation	NA	NA
GO:0006271	1	1	0	13	BP	DNA strand elongation involved in DNA replication	NA	NA
GO:0006275	1	1	0	113	BP	regulation of DNA replication	NA	NA
GO:0006278	1	1	0	62	BP	RNA-templated DNA biosynthetic process	NA	NA
GO:0006281	1	1	0	557	BP	DNA repair	NA	NA
GO:0006282	1	1	0	206	BP	regulation of DNA repair	NA	NA
GO:0006283	1	1	0	10	BP	transcription-coupled nucleotide-excision repair	NA	NA
GO:0006284	1	1	0	40	BP	base-excision repair	NA	NA
GO:0006289	1	1	0	76	BP	nucleotide-excision repair	NA	NA
GO:0006298	1	1	0	25	BP	mismatch repair	NA	NA
GO:0006301	1	1	0	28	BP	postreplication repair	NA	NA
GO:0006302	1	1	0	286	BP	double-strand break repair	NA	NA
GO:0006303	1	1	0	62	BP	double-strand break repair via nonhomologous end joining	NA	NA
GO:0006304	1	1	0	81	BP	DNA modification	NA	NA
GO:0006306	1	1	0	45	BP	DNA methylation	NA	NA
GO:0006308	1	1	0	27	BP	DNA catabolic process	NA	NA
GO:0006309	1	1	0	16	BP	apoptotic DNA fragmentation	NA	NA
GO:0006312	1	1	0	24	BP	mitotic recombination	NA	NA
GO:0006346	1	1	0	30	BP	DNA methylation-dependent heterochromatin formation	NA	NA
GO:0006349	1	1	0	14	BP	regulation of gene expression by genomic imprinting	NA	NA
GO:0006352	1	1	0	130	BP	DNA-templated transcription initiation	NA	NA
GO:0006353	1	1	0	26	BP	DNA-templated transcription termination	NA	NA
GO:0006354	1	1	0	115	BP	DNA-templated transcription elongation	NA	NA
GO:0006356	1	1	0	45	BP	regulation of transcription by RNA polymerase I	NA	NA
GO:0006359	1	1	0	24	BP	regulation of transcription by RNA polymerase III	NA	NA
GO:0006360	1	1	0	64	BP	transcription by RNA polymerase I	NA	NA
GO:0006367	1	1	0	94	BP	transcription initiation at RNA polymerase II promoter	NA	NA
GO:0006368	1	1	0	97	BP	transcription elongation by RNA polymerase II	NA	NA
GO:0006376	1	1	0	26	BP	mRNA splice site recognition	NA	NA
GO:0006378	1	1	0	20	BP	mRNA polyadenylation	NA	NA
GO:0006383	1	1	0	46	BP	transcription by RNA polymerase III	NA	NA
GO:0006390	1	1	0	22	BP	mitochondrial transcription	NA	NA
GO:0006396	1	1	0	865	BP	RNA processing	NA	NA
GO:0006397	1	1	0	451	BP	mRNA processing	NA	NA
GO:0006399	1	1	0	162	BP	tRNA metabolic process	NA	NA
GO:0006400	1	1	0	82	BP	tRNA modification	NA	NA
GO:0006402	1	1	0	226	BP	mRNA catabolic process	NA	NA
GO:0006403	1	1	0	161	BP	RNA localization	NA	NA
GO:0006405	1	1	0	78	BP	RNA export from nucleus	NA	NA
GO:0006406	1	1	0	59	BP	mRNA export from nucleus	NA	NA
GO:0006413	1	1	0	108	BP	translational initiation	NA	NA
GO:0006414	1	1	0	85	BP	translational elongation	NA	NA
GO:0006415	1	1	0	14	BP	translational termination	NA	NA
GO:0006446	1	1	0	65	BP	regulation of translational initiation	NA	NA
GO:0006448	1	1	0	13	BP	regulation of translational elongation	NA	NA
GO:0006457	1	1	0	160	BP	protein folding	NA	NA
GO:0006458	1	1	0	39	BP	'de novo' protein folding	NA	NA
GO:0006465	1	1	0	15	BP	signal peptide processing	NA	NA
GO:0006470	1	1	0	209	BP	protein dephosphorylation	NA	NA
GO:0006473	1	1	0	111	BP	protein acetylation	NA	NA
GO:0006474	1	1	0	16	BP	N-terminal protein amino acid acetylation	NA	NA
GO:0006475	1	1	0	67	BP	internal protein amino acid acetylation	NA	NA
GO:0006476	1	1	0	65	BP	protein deacetylation	NA	NA
GO:0006479	1	1	0	97	BP	protein methylation	NA	NA
GO:0006482	1	1	0	16	BP	protein demethylation	NA	NA
GO:0006487	1	1	0	56	BP	protein N-linked glycosylation	NA	NA
GO:0006488	1	1	0	11	BP	dolichol-linked oligosaccharide biosynthetic process	NA	NA
GO:0006490	1	1	0	14	BP	oligosaccharide-lipid intermediate biosynthetic process	NA	NA
GO:0006491	1	1	0	11	BP	N-glycan processing	NA	NA
GO:0006493	1	1	0	74	BP	protein O-linked glycosylation	NA	NA
GO:0006505	1	1	0	32	BP	GPI anchor metabolic process	NA	NA
[truncated: 4,960 more rows]
