# Supplementary material for: Increased Constitutive Interferon‐β Levels and Altered CD4 T Cell Homeostasis Induced by Expression of a Viral Glycoprotein
Source: Eur J Immunol. 2026 Apr 13;56:e70188. doi: 10.1002/eji.70188 (PMC13073064; doi:10.1002/eji.70188)
Supplement: Supplementary file 3 — Supporting File 3: eji70188‐sup‐0003‐tableS2.xlsx. [file EJI-56-e70188-s002.xlsx]

## Sheet: table_dea
gene_id	gene_name	baseMean	log2FoldChange	lfcSE	stat	pvalue	padj	rm_class	rm_family	log2fc_ashr	log2fcSE_ashr	svalue
ENSMUSG00000034636	Zyg11b	9092.16	3.05755	0.0901899	33.9013	6.37909e-252	1.18485e-247	NA	NA	3.0492	0.0905933	1.18396e-113
ENSMUSG00000028037	Ifi44	377.664	4.65209	0.221767	20.9774	1.05462e-97	3.91771e-94	NA	NA	4.61675	0.221627	3.68768e-59
ENSMUSG00000028601	Echdc2	615.329	8.86635	0.491423	18.0422	9.08436e-73	1.87481e-69	NA	NA	8.74239	0.491761	6.29771e-55
ENSMUSG00000105096	Gbp10	994.953	2.74371	0.114441	23.975	5.06905e-127	4.70763e-123	NA	NA	2.72379	0.115837	1.19734e-51
ENSMUSG00000032690	Oas2	1931.76	2.37212	0.0995448	23.8297	1.64428e-125	1.01803e-121	NA	NA	2.35037	0.100282	7.61579e-43
ENSMUSG00000029561	Oasl2	995.023	2.51115	0.127822	19.6457	6.29475e-86	1.94864e-82	NA	NA	2.47887	0.129704	7.89563e-32
ENSMUSG00000079362	Gm43302	1169.1	2.2918	0.125392	18.277	1.26065e-74	2.92691e-71	NA	NA	2.2555	0.126525	9.76864e-25
ENSMUSG00000066363	Serpina3f	393.278	2.88236	0.185622	15.5282	2.23736e-54	2.30871e-51	NA	NA	2.83589	0.190844	1.38625e-23
ENSMUSG00000025498	Irf7	2992.83	1.84652	0.0855662	21.58	2.76682e-103	1.28478e-99	NA	NA	1.82846	0.0854474	2.9159e-23
ENSMUSG00000054072	Iigp1	1359.5	3.87312	0.282373	13.7163	8.10774e-43	5.79204e-40	NA	NA	3.81538	0.283563	4.42421e-23
ENSMUSG00000032661	Oas3	1379.91	2.207	0.128779	17.1379	7.7373e-66	1.19761e-62	NA	NA	2.16732	0.129642	5.26771e-21
ENSMUSG00000104713	Gbp6	1627.1	2.22602	0.131002	16.9922	9.38181e-65	1.34044e-61	NA	NA	2.18523	0.13199	1.05427e-20
ENSMUSG00000052776	Oas1a	843.754	2.16163	0.125334	17.2469	1.18087e-66	1.99395e-63	NA	NA	2.12353	0.12596	2.03661e-20
ENSMUSG00000068606	Gm4841	78.9023	5.3446	0.460127	11.6155	3.43831e-31	1.22814e-28	NA	NA	5.1925	0.460794	7.28687e-20
ENSMUSG00000073555	Iigp1c	85.5257	4.21359	0.349936	12.0411	2.16184e-33	9.3658e-31	NA	NA	4.12614	0.350394	3.21524e-19
ENSMUSG00000034459	Ifit1	470.721	2.18532	0.144071	15.1684	5.7267e-52	5.31839e-49	NA	NA	2.13534	0.145097	9.22261e-17
ENSMUSG00000008845	Cd163	112.139	-3.18765	0.264835	-12.0364	2.28833e-33	9.65988e-31	NA	NA	-3.11509	0.274468	4.32929e-16
ENSMUSG00000066861	Oas1g	179.011	2.58026	0.199996	12.9015	4.41179e-38	2.64337e-35	NA	NA	2.50368	0.206981	3.10022e-15
ENSMUSG00000074896	Ifit3	1001.32	2.04356	0.135322	15.1014	1.58426e-51	1.40124e-48	NA	NA	1.99832	0.135536	6.51613e-15
ENSMUSG00000035692	Isg15	427.514	1.92841	0.127859	15.0823	2.1177e-51	1.78792e-48	NA	NA	1.888	0.127665	8.56695e-14
ENSMUSG00000027514	Zbp1	2539.69	1.73923	0.103025	16.8816	6.14382e-64	8.15109e-61	NA	NA	1.71368	0.102697	1.71958e-13
ENSMUSG00000062488	Ifit3b	281.21	2.03929	0.150125	13.5839	4.9868e-42	3.43055e-39	NA	NA	1.98373	0.15035	1.2512e-12
ENSMUSG00000030107	Usp18	682.398	2.20317	0.178799	12.322	6.89606e-35	3.46182e-32	NA	NA	2.12669	0.180693	7.06844e-12
ENSMUSG00000090942	F830016B08Rik	44.059	4.15572	0.454979	9.13387	6.60925e-20	1.34901e-17	NA	NA	4.00331	0.460274	2.2362e-11
ENSMUSG00000078606	Gvin2	14181	1.54917	0.0935888	16.5529	1.52552e-61	1.77094e-58	NA	NA	1.52921	0.0932902	3.2105e-10
ENSMUSG00000045573	Penk	161.292	2.06934	0.177477	11.6597	2.04669e-31	7.45398e-29	NA	NA	1.9922	0.17799	6.83332e-10
ENSMUSG00000070327	Rnf213	23447.8	1.42628	0.0750101	19.0146	1.29221e-80	3.42879e-77	NA	NA	1.41392	0.0748799	1.28981e-09
ENSMUSG00000000386	Mx1	789.323	1.82336	0.142218	12.8209	1.25216e-37	7.04776e-35	NA	NA	1.77421	0.141571	2.05574e-09
ENSMUSG00000086513	Gvin-ps1	922.923	1.56667	0.102954	15.2171	2.7232e-52	2.66214e-49	NA	NA	1.54241	0.102561	4.2499e-09
ENSMUSG00000045868	Gvin1	14764.2	1.49771	0.0922484	16.2356	2.82309e-59	3.08447e-56	NA	NA	1.47863	0.0919762	7.56195e-09
ENSMUSG00000038507	Parp12	320.107	1.70329	0.132662	12.8393	9.87083e-38	5.7294e-35	NA	NA	1.66159	0.131924	1.63295e-08
ENSMUSG00000118588	Gm56487	867.225	1.81872	0.153536	11.8456	2.26857e-32	8.77843e-30	NA	NA	1.76165	0.152704	2.54697e-08
ENSMUSG00000041481	Serpina3g	1514.66	1.76049	0.147813	11.9103	1.04656e-32	4.13592e-30	NA	NA	1.70816	0.146916	4.72526e-08
ENSMUSG00000093378	Gm20663	387.026	1.66355	0.132089	12.5941	2.27403e-36	1.2068e-33	NA	NA	1.62265	0.131324	7.90006e-08
ENSMUSG00000048351	Coa7	426.237	1.82948	0.16315	11.2135	3.50165e-29	1.14105e-26	NA	NA	1.76507	0.162194	1.1125e-07
ENSMUSG00000078853	Igtp	2867.17	1.50748	0.103329	14.5892	3.28894e-48	2.65604e-45	NA	NA	1.4835	0.102952	1.47234e-07
ENSMUSG00000039899	Fgl2	630.091	1.7083	0.142513	11.9869	4.16019e-33	1.71714e-30	NA	NA	1.66021	0.141617	1.87844e-07
ENSMUSG00000044703	Phf11a	217.029	1.76725	0.15734	11.232	2.83979e-29	9.41896e-27	NA	NA	1.70801	0.156286	2.63369e-07
ENSMUSG00000109408	A930037H05Rik	1939.2	1.37627	0.0826539	16.651	2.97784e-62	3.68736e-59	NA	NA	1.36144	0.082521	4.15141e-07
ENSMUSG00000048852	Gm12185	402.357	1.66697	0.144635	11.5254	9.83092e-31	3.38147e-28	NA	NA	1.61801	0.143656	6.29409e-07
ENSMUSG00000020641	Rsad2	899.199	1.86011	0.185033	10.0528	8.92796e-24	2.15361e-21	NA	NA	1.77733	0.183815	9.01052e-07
ENSMUSG00000089727	Klra8	45.2377	-2.86628	0.371727	-7.71072	1.25107e-14	1.81542e-12	NA	NA	-2.63357	0.410797	1.20582e-06
ENSMUSG00000111118	Gm6545	1353.61	1.51154	0.115162	13.1254	2.35685e-39	1.45921e-36	NA	NA	1.48174	0.114658	1.50501e-06
ENSMUSG00000026896	Ifih1	690.762	1.50771	0.114482	13.1698	1.30965e-39	8.68766e-37	NA	NA	1.47829	0.113989	1.7985e-06
ENSMUSG00000079852	Klra4	33.6443	-3.15856	0.444504	-7.10581	1.19623e-12	1.53233e-10	NA	NA	-2.88415	0.502785	2.81304e-06
ENSMUSG00000107736	Gm44148	74.5396	2.30182	0.286998	8.02036	1.05439e-15	1.61853e-13	NA	NA	2.11105	0.294644	3.92767e-06
ENSMUSG00000082292	Gm12250	539.442	1.62206	0.148173	10.9471	6.86128e-28	1.99127e-25	NA	NA	1.57136	0.147113	5.00989e-06
ENSMUSG00000092021	Gbp11	130.508	1.83115	0.197224	9.28463	1.62274e-20	3.42509e-18	NA	NA	1.73789	0.195567	6.62645e-06
ENSMUSG00000078921	Tgtp2	2181.99	1.58248	0.14447	10.9537	6.3809e-28	1.88125e-25	NA	NA	1.53479	0.143493	8.59847e-06
ENSMUSG00000078922	Tgtp1	1562.65	1.58492	0.148565	10.6682	1.43391e-26	3.80479e-24	NA	NA	1.53448	0.147516	1.15261e-05
ENSMUSG00000030178	Klra13-ps	114.276	-1.84868	0.209488	-8.82473	1.09727e-18	2.07966e-16	NA	NA	-1.74352	0.207648	1.4733e-05
ENSMUSG00000068245	Phf11d	153.283	1.85344	0.212258	8.73199	2.50232e-18	4.64781e-16	NA	NA	1.74549	0.210384	1.83258e-05
ENSMUSG00000075602	Ly6a	4688.2	1.36276	0.0982272	13.8736	9.15917e-44	6.8049e-41	NA	NA	1.34186	0.0980505	2.27679e-05
ENSMUSG00000095649	Gvin-ps3	811.959	1.37168	0.104449	13.1326	2.14315e-39	1.37265e-36	NA	NA	1.348	0.104232	3.04392e-05
ENSMUSG00000121360	ENSMUSG00000121360	99.6273	-1.83514	0.220673	-8.31607	9.09243e-17	1.49454e-14	NA	NA	-1.71911	0.218463	3.92398e-05
ENSMUSG00000041827	Oasl1	1117.65	1.51893	0.145214	10.46	1.31912e-25	3.26685e-23	NA	NA	1.47158	0.144319	4.87957e-05
ENSMUSG00000022584	Ly6c2	1784.24	1.41989	0.120012	11.8313	2.69089e-32	1.02001e-29	NA	NA	1.3883	0.119606	5.86583e-05
ENSMUSG00000033355	Rtp4	706.5	1.46262	0.13147	11.1251	9.46963e-29	2.98117e-26	NA	NA	1.42433	0.130866	6.83957e-05
ENSMUSG00000026893	Gca	165.666	1.60084	0.174367	9.18087	4.27621e-20	8.82515e-18	NA	NA	1.53134	0.172835	8.62586e-05
ENSMUSG00000054404	Slfn5	2316.65	1.46919	0.139875	10.5036	8.31613e-26	2.11594e-23	NA	NA	1.42578	0.139172	0.000104264
ENSMUSG00000045932	Ifit2	962.549	1.34641	0.106429	12.6508	1.10714e-36	6.04825e-34	NA	NA	1.32191	0.106264	0.000123302
ENSMUSG00000043932	Klri2	43.5424	-2.26	0.345817	-6.53525	6.35054e-11	6.70199e-09	NA	NA	-1.98191	0.353132	0.000158047
ENSMUSG00000079017	Ifi27l2a	3033.9	1.33082	0.108432	12.2733	1.26004e-34	6.06752e-32	NA	NA	1.30543	0.108308	0.000194769
ENSMUSG00000086327	Slfn5os	262.832	1.49625	0.159263	9.39484	5.73025e-21	1.25216e-18	NA	NA	1.43964	0.158276	0.000236754
ENSMUSG00000028270	Gbp2	1412.6	1.44103	0.146081	9.8646	5.92681e-23	1.39348e-20	NA	NA	1.39396	0.145437	0.000287394
ENSMUSG00000092591	Gm20429	160.643	1.54657	0.181185	8.5359	1.39069e-17	2.46007e-15	NA	NA	1.47253	0.179741	0.000351554
ENSMUSG00000037921	Ddx60	1246.21	1.36249	0.126652	10.7578	5.44819e-27	1.48816e-24	NA	NA	1.32761	0.126411	0.000419907
ENSMUSG00000085977	Gm5970	18.1282	5.93594	1.10017	5.39548	6.83395e-08	4.78996e-06	NA	NA	4.96774	1.28315	0.000544832
ENSMUSG00000040009	Gnaz	36.9639	2.92537	0.534288	5.47526	4.36858e-08	3.15727e-06	NA	NA	2.38378	0.620757	0.00067467
ENSMUSG00000055546	Timd4	43.7355	-2.06037	0.349175	-5.90068	3.62011e-09	2.98844e-07	NA	NA	-1.7732	0.349417	0.000856172
ENSMUSG00000062524	Ncr1	74.9649	-1.71518	0.258169	-6.64364	3.06027e-11	3.34362e-09	NA	NA	-1.56084	0.255313	0.00105184
ENSMUSG00000060550	H2-Q7	16590.7	1.1534	0.0663441	17.3851	1.06931e-67	1.98613e-64	NA	NA	1.14383	0.0664637	0.00124977
ENSMUSG00000069874	Irgm2	2206.38	1.27613	0.114217	11.1728	5.54039e-29	1.77426e-26	NA	NA	1.24793	0.114325	0.00144241
ENSMUSG00000003545	Fosb	8014.49	1.33085	0.135728	9.80527	1.06862e-22	2.48106e-20	NA	NA	1.29078	0.135696	0.00164505
ENSMUSG00000034855	Cxcl10	280.153	1.57496	0.223367	7.05098	1.77664e-12	2.26022e-10	NA	NA	1.46176	0.221661	0.0018827
ENSMUSG00000046879	Irgm1	2164.91	1.33917	0.145386	9.21112	3.22745e-20	6.73559e-18	NA	NA	1.29303	0.14539	0.00215293
ENSMUSG00000033880	Lgals3bp	1851.35	1.22139	0.099526	12.2721	1.27888e-34	6.06752e-32	NA	NA	1.19996	0.0997397	0.00242002
ENSMUSG00000074151	Nlrc5	7785.67	1.17315	0.0820852	14.2918	2.46108e-46	1.90467e-43	NA	NA	1.1585	0.0822871	0.00273765
ENSMUSG00000059901	Adamts14	108.085	-1.55202	0.227173	-6.8319	8.37988e-12	9.85113e-10	NA	NA	-1.43518	0.225893	0.00305826
ENSMUSG00000022371	Col14a1	110.584	-1.5221	0.217251	-7.0062	2.44876e-12	3.0941e-10	NA	NA	-1.41576	0.216208	0.00337307
ENSMUSG00000042385	Gzmk	61.3505	2.14715	0.403906	5.31596	1.06097e-07	7.08864e-06	NA	NA	1.7641	0.41217	0.00371512
ENSMUSG00000046718	Bst2	731.355	1.19761	0.0951347	12.5886	2.43982e-36	1.25881e-33	NA	NA	1.17796	0.0953937	0.00405129
ENSMUSG00000096108	Ighv11-2	185.24	-1.50674	0.216334	-6.96491	3.28618e-12	4.12415e-10	NA	NA	-1.40146	0.21553	0.00439167
ENSMUSG00000079298	Klrb1b	44.7416	-2.01867	0.3808	-5.30112	1.15094e-07	7.60765e-06	NA	NA	-1.6763	0.385105	0.00480867
ENSMUSG00000029075	Tnfrsf4	490.662	1.34797	0.16647	8.09737	5.61587e-16	8.76548e-14	NA	NA	1.28695	0.166781	0.00526288
ENSMUSG00000019990	Pde7b	28.7606	2.50672	0.507502	4.93932	7.83947e-07	4.29529e-05	NA	NA	1.92032	0.56181	0.0057296
ENSMUSG00000029581	Fscn1	130.709	1.64053	0.277204	5.91812	3.2564e-09	2.76185e-07	NA	NA	1.46344	0.276589	0.00621776
ENSMUSG00000063660	Or1o3	78.3571	1.55914	0.25286	6.16603	7.00261e-10	6.37581e-08	NA	NA	1.41326	0.25269	0.0067406
ENSMUSG00000052565	H1f3	98.1979	-1.62219	0.280468	-5.78387	7.30032e-09	5.84466e-07	NA	NA	-1.44071	0.280807	0.00733276
ENSMUSG00000051747	Ttn	192.989	1.3671	0.18667	7.32363	2.41352e-13	3.17934e-11	NA	NA	1.28965	0.187393	0.00793936
ENSMUSG00000095457	Gvin-ps5	268.438	1.25426	0.137776	9.10364	8.73553e-20	1.76363e-17	NA	NA	1.21261	0.138436	0.00854205
ENSMUSG00000026104	Stat1	8228.14	1.20106	0.112764	10.6511	1.7232e-26	4.50798e-24	NA	NA	1.1732	0.113281	0.00913902
ENSMUSG00000027078	Ube2l6	300.321	1.28365	0.151782	8.45721	2.73839e-17	4.66631e-15	NA	NA	1.23295	0.152516	0.00972799
ENSMUSG00000030325	Klrb1c	93.5319	-1.42409	0.214438	-6.64102	3.11522e-11	3.3533e-09	NA	NA	-1.32071	0.215385	0.0103604
ENSMUSG00000112023	Lilrb4b	795.261	1.22069	0.126663	9.63729	5.56366e-22	1.26024e-19	NA	NA	1.18542	0.127352	0.0110205
ENSMUSG00000071552	Tigit	332.437	1.41288	0.213204	6.62687	3.42886e-11	3.6393e-09	NA	NA	1.31065	0.214372	0.0116818
ENSMUSG00000026193	Fn1	117.791	-1.4483	0.228592	-6.33576	2.36182e-10	2.33343e-08	NA	NA	-1.33005	0.229894	0.0123492
ENSMUSG00000033024	Klra9	39.5717	-1.83356	0.363051	-5.05041	4.40853e-07	2.55888e-05	NA	NA	-1.51967	0.37126	0.0130337
ENSMUSG00000079339	Ifit1bl1	678.264	1.31387	0.176493	7.4443	9.74561e-14	1.32128e-11	NA	NA	1.24454	0.177774	0.0137609
ENSMUSG00000028885	Smpdl3b	25.0719	2.07703	0.43673	4.75585	1.9761e-06	9.6869e-05	NA	NA	1.61363	0.465912	0.0145
ENSMUSG00000040483	Xaf1	895.678	1.18131	0.112572	10.4939	9.21897e-26	2.31396e-23	NA	NA	1.15334	0.113222	0.0152282
ENSMUSG00000020614	Fam20a	16.0397	3.01268	0.655181	4.59823	4.26086e-06	0.000193499	NA	NA	2.07662	0.857274	0.0160154
ENSMUSG00000025867	Cplx2	164.657	-1.38037	0.211974	-6.512	7.41579e-11	7.69503e-09	NA	NA	-1.27893	0.213997	0.0167984
ENSMUSG00000067599	Klra7	91.5463	-1.41166	0.226919	-6.22097	4.94082e-10	4.56571e-08	NA	NA	-1.29468	0.229304	0.0175959
ENSMUSG00000018648	Dusp14	89.8697	1.73597	0.348354	4.98335	6.24941e-07	3.44441e-05	NA	NA	1.44594	0.358951	0.018421
ENSMUSG00000040564	Apoc1	8.45962	-6.34926	1.31297	-4.8358	1.32609e-06	NA	NA	NA	-4.44278	2.06919	0.0192319
ENSMUSG00000005640	Insrr	16.3756	2.38238	0.522122	4.56288	5.04573e-06	0.000224747	NA	NA	1.71471	0.602352	0.0200337
ENSMUSG00000051497	Kcnj16	61.6092	-1.62804	0.313785	-5.18838	2.12131e-07	1.32219e-05	NA	NA	-1.39593	0.320492	0.0208388
ENSMUSG00000044749	Abca6	19.2161	-2.32561	0.51053	-4.55528	5.23153e-06	0.00023191	NA	NA	-1.68293	0.584332	0.0216416
ENSMUSG00000024424	Ttc39c	85.6005	1.38498	0.222215	6.23263	4.58673e-10	4.2811e-08	NA	NA	1.27264	0.225071	0.0224715
ENSMUSG00000087642	Ighe	15.8894	3.13642	0.691614	4.53493	5.76221e-06	0.000253019	NA	NA	2.09664	0.941838	0.0233038
ENSMUSG00000114761	Gm47242	102.737	1.3675	0.216167	6.32611	2.51418e-10	2.47081e-08	NA	NA	1.26132	0.219012	0.0241348
ENSMUSG00000051504	Siglech	18.3497	-2.57244	0.572807	-4.49094	7.09088e-06	0.000301387	NA	NA	-1.77245	0.697361	0.0249765
ENSMUSG00000033147	Slc22a15	109.679	1.42177	0.244801	5.80785	6.32795e-09	5.08811e-07	NA	NA	1.28374	0.24901	0.0258686
ENSMUSG00000101628	Gm28177	6401.31	1.13067	0.0986117	11.4659	1.95657e-30	6.6075e-28	NA	NA	1.10889	0.0992491	0.0268288
ENSMUSG00000059742	Kcnh7	37.0294	1.63342	0.331218	4.93155	8.15796e-07	4.44358e-05	NA	NA	1.36982	0.34451	0.0277752
ENSMUSG00000039236	Isg20	400.293	1.18531	0.132676	8.93389	4.11291e-19	7.95763e-17	NA	NA	1.14589	0.133948	0.0287172
ENSMUSG00000099241	Gvin-ps2	198.509	1.28998	0.189658	6.80162	1.0345e-11	1.19347e-09	NA	NA	1.20843	0.192441	0.0296517
ENSMUSG00000107872	Gm44511	45.9897	-1.55727	0.308135	-5.05386	4.3296e-07	2.52887e-05	NA	NA	-1.33095	0.319008	0.0306274
ENSMUSG00000023341	Mx2	556.126	1.29057	0.194565	6.63311	3.28688e-11	3.50865e-09	NA	NA	1.20433	0.197789	0.0316231
ENSMUSG00000051627	H1f4	64.5465	-1.64825	0.344028	-4.79102	1.65938e-06	8.33009e-05	NA	NA	-1.35965	0.362904	0.0326252
ENSMUSG00000084425	Gm25104	39.9112	1.70168	0.362422	4.69531	2.66206e-06	0.000125814	NA	NA	1.37784	0.386501	0.0336201
ENSMUSG00000114791	Gm47730	17.1047	-2.34037	0.540409	-4.33074	1.48606e-05	0.000581096	NA	NA	-1.57886	0.656268	0.0347057
ENSMUSG00000027978	Prss12	62.9466	-1.50994	0.299767	-5.03706	4.72741e-07	2.71848e-05	NA	NA	-1.29477	0.311899	0.0357741
ENSMUSG00000073491	Ifi213	4434.5	1.10724	0.0925227	11.9673	5.27443e-33	2.12972e-30	NA	NA	1.08787	0.0931403	0.0368688
ENSMUSG00000026185	Igfbp5	49.2207	-1.62862	0.346059	-4.7062	2.52373e-06	0.000119887	NA	NA	-1.33303	0.369405	0.0379483
ENSMUSG00000029378	Areg	114.8	1.3268	0.224801	5.9021	3.58911e-09	2.97608e-07	NA	NA	1.20929	0.230406	0.0390652
ENSMUSG00000004098	Col5a3	86.1408	-1.41532	0.266421	-5.31233	1.0823e-07	7.20525e-06	NA	NA	-1.24726	0.275429	0.0401737
ENSMUSG00000098871	Mir6381	60.8516	1.44646	0.282245	5.12484	2.9779e-07	1.80168e-05	NA	NA	1.2559	0.293668	0.0413092
ENSMUSG00000029101	Rgs12	149.002	1.23166	0.177543	6.93725	3.99806e-12	4.95066e-10	NA	NA	1.15932	0.180865	0.0424372
ENSMUSG00000025492	Ifitm3	198.184	1.28832	0.209804	6.1406	8.22105e-10	7.34124e-08	NA	NA	1.18612	0.214886	0.0435727
ENSMUSG00000098934	Gvin-ps4	205.991	1.263	0.19672	6.42031	1.35999e-10	1.35809e-08	NA	NA	1.17352	0.20109	0.0446999
ENSMUSG00000078161	Erich3	12.0066	4.2888	0.963329	4.45206	8.50486e-06	0.000354191	NA	NA	2.57079	1.56783	0.0458375
ENSMUSG00000025321	Itgb8	125.451	1.30776	0.222065	5.8891	3.88303e-09	3.1913e-07	NA	NA	1.19251	0.228119	0.0469644
ENSMUSG00000079457	Gm7609	140.615	1.22739	0.179304	6.84526	7.63372e-12	9.03112e-10	NA	NA	1.15328	0.182916	0.0480945
ENSMUSG00000102717	Gm37759	66.5966	1.42336	0.279411	5.09416	3.50295e-07	2.08538e-05	NA	NA	1.23548	0.29189	0.0492401
ENSMUSG00000042262	Ccr8	160.627	1.25535	0.199595	6.2895	3.18499e-10	3.04938e-08	NA	NA	1.16252	0.204599	0.0504225
ENSMUSG00000026153	Fam135a	40.7131	1.70969	0.388836	4.39695	1.09784e-05	0.000444256	NA	NA	1.31471	0.438722	0.0516046
ENSMUSG00000114306	Gm3227	58.4551	-1.43068	0.286655	-4.99096	6.00804e-07	3.32123e-05	NA	NA	-1.23115	0.301329	0.0527735
ENSMUSG00000012519	Mlkl	42.7803	1.4625	0.306763	4.76752	1.86505e-06	9.21316e-05	NA	NA	1.22876	0.328201	0.0540489
ENSMUSG00000048015	Neurod4	18.6767	-2.17395	0.524718	-4.14308	3.42665e-05	0.00119636	NA	NA	-1.40436	0.65386	0.0553511
ENSMUSG00000101279	Gm18342	207.159	1.16499	0.154105	7.55972	4.03946e-14	5.64128e-12	NA	NA	1.10988	0.157006	0.0566547
ENSMUSG00000002565	Scin	18.4817	2.31938	0.561366	4.13167	3.60134e-05	0.00125031	NA	NA	1.43886	0.714393	0.0579515
ENSMUSG00000030124	Lag3	228.373	1.3119	0.242046	5.42005	5.95828e-08	4.25651e-06	NA	NA	1.17122	0.251829	0.059238
ENSMUSG00000026475	Rgs16	251.19	1.27067	0.223385	5.68827	1.28331e-08	9.80914e-07	NA	NA	1.15142	0.231489	0.0605689
ENSMUSG00000112148	Lilrb4a	966.56	1.09193	0.10546	10.354	4.01432e-25	9.81078e-23	NA	NA	1.06616	0.106574	0.0619808
ENSMUSG00000026407	Cacna1s	62.1133	1.38638	0.287295	4.82564	1.39554e-06	7.1016e-05	NA	NA	1.18018	0.307352	0.0633792
ENSMUSG00000073409	H2-Q6	11771.2	1.07338	0.0890487	12.0538	1.85184e-33	8.38927e-31	NA	NA	1.05501	0.0897493	0.0647723
ENSMUSG00000040253	Gbp7	1433.86	1.10715	0.123354	8.97539	2.82361e-19	5.57933e-17	NA	NA	1.07164	0.125144	0.0662327
ENSMUSG00000052336	Cx3cr1	54.4057	1.41076	0.303842	4.64308	3.43246e-06	0.000159386	NA	NA	1.17466	0.331149	0.0676803
ENSMUSG00000021087	Rtn1	31.077	-1.59728	0.378063	-4.2249	2.39044e-05	0.000880955	NA	NA	-1.20193	0.444029	0.0691689
ENSMUSG00000034573	Ptpn13	178.944	1.19703	0.196559	6.08992	1.12968e-09	9.99177e-08	NA	NA	1.10393	0.203376	0.0706913
ENSMUSG00000028184	Adgrl2	174.168	1.26592	0.243625	5.19621	2.03391e-07	1.27628e-05	NA	NA	1.11849	0.256982	0.0722858
ENSMUSG00000026069	Il1rl1	95.3611	1.2826	0.253124	5.06706	4.04001e-07	2.38219e-05	NA	NA	1.1224	0.268394	0.0738643
ENSMUSG00000034687	Fras1	11.4707	-4.88388	1.13054	-4.31993	1.56079e-05	0.000607758	NA	NA	-2.3978	1.91655	0.075461
ENSMUSG00000038037	Socs1	313.021	1.20309	0.208049	5.78271	7.35072e-09	5.85976e-07	NA	NA	1.09729	0.216547	0.0770381
ENSMUSG00000021613	Hapln1	6.18529	6.25938	1.40786	4.44603	8.74737e-06	NA	NA	NA	3.0084	2.48751	0.0786824
ENSMUSG00000051000	Fhip1a	74.5357	1.34746	0.295237	4.56399	5.01905e-06	0.000224096	NA	NA	1.11765	0.326397	0.0803455
ENSMUSG00000073420	Btnl5-ps	9.04665	3.84626	0.92774	4.14584	3.38574e-05	NA	NA	NA	1.7783	1.44538	0.0820543
ENSMUSG00000026536	Ifi211	227.212	1.15037	0.182437	6.30557	2.87143e-10	2.77781e-08	NA	NA	1.06893	0.188865	0.0837503
ENSMUSG00000038156	Spon1	148.775	1.2436	0.247079	5.03322	4.82312e-07	2.75645e-05	NA	NA	1.08804	0.263372	0.085464
ENSMUSG00000073489	Ifi204	175.522	1.16971	0.200408	5.83664	5.32636e-09	4.33912e-07	NA	NA	1.0701	0.208977	0.0871793
ENSMUSG00000058385	H2bc8	128.451	-1.15211	0.187461	-6.14587	7.95247e-10	7.13571e-08	NA	NA	-1.06553	0.19457	0.088875
ENSMUSG00000030345	Dyrk4	27.0256	1.64806	0.415157	3.96973	7.19533e-05	0.00222003	NA	NA	1.12464	0.520334	0.0905502
ENSMUSG00000100182	1810006J02Rik	45.7168	-1.3608	0.310397	-4.38404	1.16496e-05	0.000465332	NA	NA	-1.09687	0.352995	0.0922353
ENSMUSG00000028364	Tnc	16.527	2.39205	0.615138	3.88864	0.000100809	0.00289849	NA	NA	1.23485	0.813853	0.093902
ENSMUSG00000051243	Islr2	29.9243	-1.67361	0.42631	-3.9258	8.64407e-05	0.00257713	NA	NA	-1.11216	0.540085	0.0955869
ENSMUSG00000024079	Eif2ak2	1236.99	1.05262	0.0968348	10.8703	1.59688e-27	4.56315e-25	NA	NA	1.03031	0.0979106	0.0972657
ENSMUSG00000027456	Sdcbp2	90.0559	1.2039	0.229384	5.24842	1.53407e-07	9.96289e-06	NA	NA	1.0702	0.242726	0.0989294
ENSMUSG00000045777	Ifitm10	42.9703	-1.39367	0.327873	-4.25063	2.13168e-05	0.000800652	NA	NA	-1.08995	0.382634	0.100575
ENSMUSG00000017830	Dhx58	875.593	1.06175	0.10943	9.70257	2.9401e-22	6.74189e-20	NA	NA	1.03311	0.110985	0.102218
ENSMUSG00000023132	Gzma	276.42	-1.18483	0.218172	-5.43072	5.61258e-08	4.02502e-06	NA	NA	-1.0645	0.229691	0.103848
ENSMUSG00000045763	Basp1	342.947	1.18979	0.22166	5.36761	7.97853e-08	5.57118e-06	NA	NA	1.06529	0.233765	0.105461
ENSMUSG00000078920	Ifi47	1879.03	1.09421	0.147545	7.4161	1.20618e-13	1.62345e-11	NA	NA	1.0411	0.151358	0.107098
ENSMUSG00000118640	Gm7582	60.9764	1.24649	0.261285	4.77063	1.83647e-06	9.11426e-05	NA	NA	1.06675	0.283827	0.108739
ENSMUSG00000062783	Csprs	116.73	1.14949	0.198891	5.77948	7.49333e-09	5.94791e-07	NA	NA	1.04983	0.208026	0.110393
ENSMUSG00000033538	Casp4	1187.97	1.07711	0.139519	7.72012	1.16222e-14	1.69976e-12	NA	NA	1.02937	0.142922	0.11212
ENSMUSG00000031327	Chic1	159.908	1.16735	0.223361	5.2263	1.72933e-07	1.10002e-05	NA	NA	1.03778	0.237226	0.1139
ENSMUSG00000025930	Msc	12.9302	4.39596	1.06844	4.11436	3.88258e-05	0.00133546	NA	NA	1.75877	1.68734	0.115665
ENSMUSG00000044927	H1f10	28.9946	1.70456	0.453478	3.75887	0.000170685	0.00456815	NA	NA	1.02255	0.591174	0.117487
ENSMUSG00000107075	Gm43068	17.4858	1.85629	0.498698	3.72227	0.000197442	0.0051652	NA	NA	1.02667	0.652289	0.119311
ENSMUSG00000046179	E2f8	173.556	1.17448	0.235929	4.97809	6.42139e-07	3.52872e-05	NA	NA	1.02679	0.253517	0.121119
ERVB2_1:LTR:ERVK	ERVB2_1:LTR:ERVK	6973.89	1.0349	0.0968437	10.6863	1.18038e-26	3.17745e-24	LTR	ERVK	1.01216	0.0980425	0.122915
ENSMUSG00000118591	Gm52955	57.1576	1.22411	0.272116	4.49849	6.84388e-06	0.000292226	NA	NA	1.01726	0.304962	0.124752
ENSMUSG00000067610	Klri1	19.2491	-1.7807	0.485139	-3.67049	0.000242083	0.00608452	NA	NA	-0.975303	0.635529	0.126668
ENSMUSG00000036381	P2ry14	170.046	1.16106	0.239275	4.8524	1.21977e-06	6.36406e-05	NA	NA	1.0056	0.259377	0.128574
ENSMUSG00000072718	Klra10	16.5599	-1.86138	0.509256	-3.6551	0.000257079	0.00641798	NA	NA	-0.973853	0.665709	0.130471
ENSMUSG00000036223	Ska1	44.8534	1.2576	0.298676	4.21058	2.5472e-05	0.000931334	NA	NA	0.992057	0.351131	0.132358
ENSMUSG00000089976	Gm2389	20.0649	1.66359	0.452408	3.67718	0.000235824	0.00595134	NA	NA	0.95832	0.593367	0.134242
ENSMUSG00000042379	Esm1	30.722	1.74013	0.477495	3.64428	0.000268143	0.00664065	NA	NA	0.949251	0.625921	0.136145
ENSMUSG00000090252	Gm16028	14.4099	2.07764	0.572621	3.62831	0.000285286	0.00697223	NA	NA	0.962776	0.740043	0.138057
ENSMUSG00000062593	Gm49339	469.726	1.03862	0.127415	8.15146	3.59543e-16	5.70782e-14	NA	NA	0.997817	0.130419	0.139966
ENSMUSG00000121168	Gm57323	43.2474	1.25708	0.304995	4.12163	3.76195e-05	0.00130363	NA	NA	0.971659	0.365043	0.141861
ENSMUSG00000029658	Wdr95	15.2153	-2.02295	0.559971	-3.61259	0.000303149	0.0073221	NA	NA	-0.947151	0.723859	0.143748
ENSMUSG00000070867	Trabd2b	32.9708	1.82515	0.50596	3.6073	0.000309401	0.00743442	NA	NA	0.931228	0.660153	0.145626
ENSMUSG00000105338	Gm43802	172.44	1.07383	0.178398	6.01931	1.75166e-09	1.51327e-07	NA	NA	0.990258	0.186677	0.147516
ENSMUSG00000020638	Cmpk2	478.419	1.05148	0.152176	6.90963	4.85918e-12	5.93779e-10	NA	NA	0.991864	0.157402	0.149394
ENSMUSG00000034059	Ypel4	20.6412	1.61893	0.446996	3.6218	0.000292563	0.00713131	NA	NA	0.911197	0.587365	0.151275
ENSMUSG00000067235	H2-Q10	525.953	1.02654	0.116498	8.81161	1.23364e-18	2.31451e-16	NA	NA	0.992477	0.118845	0.153146
ENSMUSG00000050395	Tnfsf15	23.1775	2.08609	0.581492	3.58748	0.000333894	0.00788024	NA	NA	0.923749	0.744873	0.155008
ENSMUSG00000032578	Cish	548.128	1.06921	0.178944	5.9751	2.29943e-09	1.96818e-07	NA	NA	0.984596	0.187449	0.156864
ENSMUSG00000020185	E2f7	87.4766	1.18954	0.276136	4.3078	1.6489e-05	0.000638056	NA	NA	0.962807	0.318534	0.158706
ENSMUSG00000032548	Slco2a1	43.3843	1.26161	0.31639	3.98751	6.67706e-05	0.00210203	NA	NA	0.938883	0.389588	0.160557
ENSMUSG00000059493	Nhs	10.0329	-2.72894	0.741592	-3.67984	0.000233382	NA	NA	NA	-0.988474	0.942318	0.16239
ENSMUSG00000022181	C6	119.688	-1.12771	0.236405	-4.77023	1.84012e-06	9.11426e-05	NA	NA	-0.971141	0.258094	0.164208
ENSMUSG00000033287	Kctd17	65.5447	1.18015	0.276384	4.26995	1.9552e-05	0.000744177	NA	NA	0.949572	0.320803	0.166056
ENSMUSG00000042726	Trafd1	2135.02	1.00623	0.086977	11.5689	5.92508e-31	2.07646e-28	NA	NA	0.987478	0.0879629	0.167939
ENSMUSG00000032374	Plod2	39.2309	1.3545	0.363455	3.72673	0.000193983	0.00508904	NA	NA	0.888746	0.472116	0.169812
ENSMUSG00000104535	Gm42686	44.333	1.2339	0.311612	3.95975	7.50295e-05	0.00229967	NA	NA	0.914349	0.385323	0.171688
MER73:LTR:ERVL	MER73:LTR:ERVL	35.5093	1.28434	0.335979	3.82266	0.000132018	0.00368185	LTR	ERVL	0.896517	0.42815	0.173558
ENSMUSG00000022033	Pbk	81.4739	1.10584	0.238589	4.6349	3.57103e-06	0.000164996	NA	NA	0.940746	0.263561	0.175482
MER65:LTR:ERV1	MER65:LTR:ERV1	97.2508	1.07556	0.212391	5.06405	4.10443e-07	2.40491e-05	LTR	ERV1	0.949031	0.228085	0.177399
ENSMUSG00000026011	Ctla4	2048.9	1.01517	0.131363	7.728	1.09253e-14	1.62341e-12	NA	NA	0.970277	0.135062	0.179313
ENSMUSG00000030747	Dgat2	71.9391	1.20673	0.305806	3.94605	7.94507e-05	0.0024113	NA	NA	0.894205	0.378526	0.181215
ENSMUSG00000040495	Chrm4	29.0168	1.46394	0.412958	3.54501	0.000392595	0.00892542	NA	NA	0.826715	0.543718	0.18311
ENSMUSG00000030854	Ptpn5	62.094	1.2024	0.305507	3.93575	8.29371e-05	0.00249286	NA	NA	0.888668	0.378823	0.185004
ENSMUSG00000118618	Gm52950	71.4005	1.10041	0.24011	4.58295	4.58467e-06	0.00020569	NA	NA	0.931126	0.266586	0.186882
ENSMUSG00000026073	Il1r2	163.45	1.13483	0.267826	4.2372	2.26328e-05	0.000835749	NA	NA	0.911319	0.312056	0.188766
ENSMUSG00000097296	Gm26532	308.726	1.02012	0.150322	6.78622	1.15111e-11	1.31979e-09	NA	NA	0.959862	0.155973	0.190638
ENSMUSG00000091679	Vmn2r96	67.275	-1.13553	0.270606	-4.19627	2.7135e-05	0.000986312	NA	NA	-0.904652	0.317564	0.192514
ENSMUSG00000074607	Tox2	90.9844	1.21845	0.318779	3.82223	0.000132249	0.00368274	NA	NA	0.862053	0.404487	0.194392
ENSMUSG00000109564	Muc16	12.8712	2.16148	0.625607	3.45502	0.000550251	0.011614	NA	NA	0.790826	0.759352	0.196256
ENSMUSG00000001663	Gstt1	25.7996	1.99549	0.582737	3.42434	0.000616294	0.0126208	NA	NA	0.773668	0.715444	0.198127
ENSMUSG00000040328	Or2v1	116.04	1.05425	0.209694	5.02756	4.9675e-07	2.8216e-05	NA	NA	0.928432	0.225604	0.200004
ENSMUSG00000044350	Lacc1	215.92	1.01125	0.15618	6.47493	9.48571e-11	9.68063e-09	NA	NA	0.944806	0.162749	0.201914
ENSMUSG00000033470	Cysltr2	146.177	1.03235	0.191336	5.39551	6.83298e-08	4.78996e-06	NA	NA	0.92886	0.203245	0.203819
ENSMUSG00000046057	Gm15428	27.9643	1.40842	0.407949	3.45245	0.000555517	0.0117119	NA	NA	0.75706	0.534737	0.205747
ENSMUSG00000000791	Il12rb1	228.978	1.01435	0.171425	5.91718	3.27504e-09	2.76503e-07	NA	NA	0.932466	0.180135	0.207663
ENSMUSG00000033060	Lmo7	158.102	1.07404	0.243293	4.41459	1.01202e-05	0.000414036	NA	NA	0.89135	0.275184	0.209574
ENSMUSG00000051748	Wfdc21	16.025	-1.70487	0.508634	-3.35187	0.000802689	0.0154499	NA	NA	-0.718748	0.634585	0.211475
ENSMUSG00000020142	Slc1a4	37.3532	1.25624	0.351656	3.57235	0.000353791	0.00823472	NA	NA	0.777349	0.461637	0.2134
ENSMUSG00000019817	Plagl1	208.226	2.03526	0.607567	3.34986	0.000808525	0.01553	NA	NA	0.703406	0.715417	0.215308
ENSMUSG00000112766	Gm40645	34.9833	1.21394	0.333287	3.64233	0.000270179	0.00667328	NA	NA	0.791351	0.434088	0.21721
ENSMUSG00000118590	Gm15433	141.119	1.01278	0.182847	5.53894	3.04312e-08	2.24297e-06	NA	NA	0.917477	0.193569	0.219108
ENSMUSG00000031494	Cd209a	18.8047	-1.58248	0.476424	-3.32159	0.000895062	0.0169431	NA	NA	-0.691671	0.598569	0.22102
ENSMUSG00000028602	Tnfrsf8	56.031	1.26865	0.362837	3.49648	0.000471432	0.0103626	NA	NA	0.744277	0.477214	0.222941
ENSMUSG00000082116	Gm12188	24.2302	1.37629	0.406152	3.38861	0.00070248	0.01394	NA	NA	0.711431	0.528706	0.22485
ENSMUSG00000025964	Adam23	64.7189	-1.10732	0.282218	-3.92362	8.7227e-05	0.0025964	NA	NA	-0.827251	0.347876	0.226747
ENSMUSG00000092618	Btnl6	28.4667	1.35421	0.398324	3.39977	0.000674435	0.0134844	NA	NA	0.713625	0.519872	0.228632
ENSMUSG00000120429	Gm56827	32.9031	1.25176	0.357556	3.50087	0.000463738	0.0102419	NA	NA	0.740966	0.47009	0.230515
ENSMUSG00000031517	Gpm6a	29.9149	1.24605	0.35613	3.49886	0.000467247	0.0103072	NA	NA	0.738059	0.468132	0.232395
ENSMUSG00000037211	Spry1	241.279	1.03532	0.228377	4.5334	5.80427e-06	0.000254266	NA	NA	0.873857	0.254255	0.234264
ENSMUSG00000121342	ENSMUSG00000121342	81.6542	1.03654	0.229865	4.50935	6.50279e-06	0.00028089	NA	NA	0.872401	0.256575	0.236118
ENSMUSG00000023033	Scn8a	29.2561	-1.29419	0.376909	-3.4337	0.000595394	0.012274	NA	NA	-0.718543	0.494387	0.237958
ENSMUSG00000035606	Ky	8.01213	2.75282	0.802723	3.42935	0.000605028	NA	NA	NA	0.691882	0.869781	0.239787
ENSMUSG00000035873	Pawr	15.2349	1.80478	0.552042	3.26929	0.00107818	0.0196528	NA	NA	0.651197	0.652933	0.241603
ENSMUSG00000028362	Tnfsf8	750.67	0.995811	0.175857	5.66261	1.49089e-08	1.13028e-06	NA	NA	0.906863	0.185688	0.243413
ENSMUSG00000040488	Ltbp4	46.227	-1.29857	0.380086	-3.41652	0.000634274	0.0128754	NA	NA	-0.710212	0.497768	0.245211
ENSMUSG00000022126	Acod1	81.0615	1.11923	0.295923	3.78218	0.000155461	0.00424014	NA	NA	0.794686	0.374748	0.247005
ENSMUSG00000090141	Gm614	288.703	0.982503	0.147142	6.67726	2.43449e-11	2.72399e-09	NA	NA	0.922154	0.153065	0.248787
ENSMUSG00000014599	Csf1	290.675	1.00492	0.19573	5.13423	2.83304e-07	1.71963e-05	NA	NA	0.891785	0.209551	0.250558
ENSMUSG00000046805	Mpeg1	3868.33	0.974502	0.0904807	10.7703	4.75592e-27	1.31845e-24	NA	NA	0.953274	0.0917911	0.252318
ENSMUSG00000103168	Gm30948	24.7908	-1.47076	0.448759	-3.2774	0.00104768	0.019286	NA	NA	-0.653036	0.563938	0.25409
ENSMUSG00000055733	Nap1l3	41.4852	1.2077	0.344876	3.50183	0.000462073	0.0102173	NA	NA	0.72622	0.452701	0.255851
ENSMUSG00000112963	Gm6093	4.12902	5.67608	1.45922	3.8898	0.000100326	NA	NA	NA	1.06819	1.77921	0.257618
ENSMUSG00000039629	Strip2	23.497	1.41802	0.431805	3.28394	0.00102365	0.0189943	NA	NA	0.652079	0.547165	0.259372
ENSMUSG00000029189	Sel1l3	15.3335	-1.71672	0.532415	-3.22441	0.00126232	0.0222448	NA	NA	-0.620033	0.626846	0.261114
ENSMUSG00000107813	Gm44434	17.2171	-1.66134	0.515778	-3.22104	0.00127727	0.0223742	NA	NA	-0.618994	0.613318	0.262852
ENSMUSG00000118607	Gm7592	111.015	1.0024	0.206554	4.85299	1.21611e-06	6.36283e-05	NA	NA	0.872785	0.223938	0.264583
ENSMUSG00000043953	Ccrl2	350.583	0.99303	0.191683	5.18058	2.21202e-07	1.37411e-05	NA	NA	0.883761	0.204825	0.266301
ENSMUSG00000034738	Nostrin	14.4676	1.71877	0.534895	3.21328	0.00131226	0.0228574	NA	NA	0.611554	0.625798	0.268009
ENSMUSG00000078616	Trim30c	188.628	0.98918	0.185459	5.33369	9.62348e-08	6.59581e-06	NA	NA	0.887631	0.197264	0.269705
ENSMUSG00000029026	Trp73	7.18313	3.47269	0.986869	3.51889	0.000433353	NA	NA	NA	0.697114	1.03426	0.271408
ENSMUSG00000034936	Arl4d	117.304	-1.03201	0.245597	-4.20206	2.64503e-05	0.000963308	NA	NA	-0.830583	0.285595	0.2731
ENSMUSG00000045328	Cenpe	507.272	0.974951	0.158239	6.16124	7.21755e-10	6.53945e-08	NA	NA	0.903128	0.165721	0.27478
ENSMUSG00000044005	Gls2	20.7381	1.48559	0.460655	3.22494	0.00125997	0.0222248	NA	NA	0.618821	0.566707	0.276454
ENSMUSG00000106405	Iglj3p	40.3183	-1.19707	0.346885	-3.45092	0.00055868	0.0117652	NA	NA	-0.698305	0.454855	0.278119
ENSMUSG00000048385	Scrt1	7.88946	2.9691	0.872041	3.40477	0.000662201	NA	NA	NA	0.636154	0.889763	0.279776
ENSMUSG00000027199	Gatm	84.0373	1.12329	0.310591	3.61662	0.000298472	0.00724941	NA	NA	0.739979	0.402604	0.281424
ENSMUSG00000022309	Angpt1	11.813	-2.23369	0.687687	-3.24811	0.00116173	0.0207681	NA	NA	-0.591406	0.725263	0.283061
ENSMUSG00000099696	2900052N01Rik	9.10121	-2.57048	0.776062	-3.31221	0.000925635	NA	NA	NA	-0.602103	0.793313	0.284693
ENSMUSG00000043753	Dmrta1	18.3571	-1.53707	0.481779	-3.1904	0.00142074	0.024196	NA	NA	-0.597185	0.578625	0.286326
ENSMUSG00000087477	Gm13822	25.2836	1.31018	0.398872	3.28472	0.00102084	0.0189611	NA	NA	0.637226	0.510537	0.287954
ENSMUSG00000094910	D430019H16Rik	19.5139	1.59272	0.502917	3.16696	0.00154043	0.0255246	NA	NA	0.581133	0.590252	0.289586
ENSMUSG00000005124	Ccn4	25.6787	1.35215	0.41706	3.2421	0.00118653	0.0211502	NA	NA	0.617935	0.525537	0.291207
ENSMUSG00000061311	Rag1	50.4324	-1.13666	0.323119	-3.51778	0.000435167	0.0097383	NA	NA	-0.70633	0.422233	0.292821
ENSMUSG00000032899	Styk1	12.9257	-1.96162	0.618008	-3.1741	0.00150299	0.0251501	NA	NA	-0.563123	0.664095	0.294425
ENSMUSG00000040584	Abcb1a	614.823	0.959757	0.125637	7.63914	2.18671e-14	3.10045e-12	NA	NA	0.915868	0.129534	0.296031
ENSMUSG00000074673	Ttll9	13.2148	1.73035	0.55011	3.14546	0.00165827	0.0269709	NA	NA	0.560801	0.617112	0.297628
ENSMUSG00000026830	Ermn	7.22803	4.56687	1.24608	3.66498	0.000247359	NA	NA	NA	0.770014	1.32457	0.299215
ENSMUSG00000025912	Mybl1	328.588	1.32539	0.409068	3.24002	0.00119521	0.0212845	NA	NA	0.613151	0.516564	0.300792
ENSMUSG00000094054	ENSMUSG00000094054	30.9087	1.17727	0.345576	3.4067	0.00065754	0.0132752	NA	NA	0.670599	0.451878	0.302358
ENSMUSG00000073631	Gm10553	326.984	0.961617	0.149826	6.41824	1.37859e-10	1.3693e-08	NA	NA	0.896942	0.156381	0.303916
ENSMUSG00000102503	Gm37370	34.198	-1.17124	0.343449	-3.41023	0.000649074	0.0131471	NA	NA	-0.670388	0.449119	0.305468
ENSMUSG00000029370	Rassf6	119.374	1.05327	0.277855	3.7907	0.000150223	0.0041154	NA	NA	0.759437	0.348612	0.307014
ENSMUSG00000057836	Xlr3a	45.82	1.15428	0.336365	3.43162	0.00059999	0.012355	NA	NA	0.674827	0.440034	0.308554
ENSMUSG00000024791	Cdca5	113.288	1.03162	0.263609	3.91344	9.09913e-05	0.00267416	NA	NA	0.776711	0.322634	0.310091
ENSMUSG00000030268	Bcat1	57.1168	1.13603	0.328158	3.46184	0.000536502	0.0113886	NA	NA	0.681968	0.429165	0.311619
ENSMUSG00000045775	Slc16a5	116.194	-1.03307	0.266955	-3.86981	0.00010892	0.00310383	NA	NA	-0.767503	0.329407	0.313148
ENSMUSG00000047562	Mmp10	16.161	2.20383	0.695681	3.16787	0.00153561	0.0255119	NA	NA	0.529583	0.694489	0.314679
ENSMUSG00000062157	Ifnlr1	81.4878	1.03883	0.273222	3.80216	0.000143438	0.00394139	NA	NA	0.754007	0.341467	0.3162
ENSMUSG00000038379	Ttk	86.2095	1.02748	0.265205	3.87428	0.000106942	0.00305592	NA	NA	0.765055	0.326732	0.317714
ENSMUSG00000090570	Gm17041	105.753	0.989795	0.230028	4.30294	1.68547e-05	0.000649499	NA	NA	0.812593	0.262289	0.319224
ENSMUSG00000103593	Gm37352	111.277	1.00551	0.249579	4.02885	5.60513e-05	0.00182649	NA	NA	0.782759	0.298033	0.320737
ENSMUSG00000089844	Sp140l1	929.574	0.94873	0.13759	6.89535	5.37341e-12	6.52325e-10	NA	NA	0.894256	0.142846	0.322257
ENSMUSG00000078763	Slfn1	1494.13	0.95179	0.100266	9.4926	2.25334e-21	4.98256e-19	NA	NA	0.924526	0.102254	0.323768
ENSMUSG00000028718	Stil	132.18	0.972832	0.21535	4.51745	6.25889e-06	0.000271618	NA	NA	0.821971	0.238974	0.32527
ENSMUSG00000027555	Car13	93.2218	0.979984	0.225724	4.34152	1.41503e-05	0.000555659	NA	NA	0.809611	0.255768	0.326762
ENSMUSG00000004105	Angptl2	107.428	1.11652	0.328004	3.40398	0.000664112	0.0133498	NA	NA	0.64939	0.427827	0.328257
ENSMUSG00000105784	Gm35065	11.3323	-2.00678	0.649357	-3.09041	0.00199877	0.0310612	NA	NA	-0.495544	0.646194	0.329747
ENSMUSG00000032377	Plscr4	23.6413	1.43256	0.464139	3.08649	0.00202532	0.0312703	NA	NA	0.527239	0.540541	0.331235
ENSMUSG00000097915	A330009N23Rik	76.5418	1.07045	0.304426	3.51629	0.000437617	0.00976958	NA	NA	0.678071	0.395562	0.332716
ENSMUSG00000090254	Gm1965	18.9756	1.67228	0.548462	3.04904	0.00229575	0.0343327	NA	NA	0.497477	0.586702	0.334192
ENSMUSG00000041247	Lamp3	122.852	0.955189	0.199975	4.77655	1.7833e-06	8.88019e-05	NA	NA	0.827696	0.217086	0.335673
ENSMUSG00000033952	Aspm	447.416	0.946038	0.180924	5.22892	1.70501e-07	1.09203e-05	NA	NA	0.84465	0.192613	0.337156
ENSMUSG00000118361	Gm50237	5.39092	5.06208	1.3945	3.63003	0.000283386	NA	NA	NA	0.662888	1.32232	0.338644
ENSMUSG00000092349	Smim40	20.5111	1.39398	0.45694	3.05069	0.00228313	0.0342267	NA	NA	0.50459	0.526351	0.340127
ENSMUSG00000062082	Cd200r4	64.3746	0.980016	0.247034	3.96714	7.27411e-05	0.00224062	NA	NA	0.753792	0.297195	0.341605
ENSMUSG00000121359	ENSMUSG00000121359	12.7893	-1.81655	0.603165	-3.0117	0.00259793	0.0377234	NA	NA	-0.46147	0.599435	0.343077
ENSMUSG00000061356	Nuggc	137.334	1.51769	0.503679	3.0132	0.00258507	0.0375999	NA	NA	0.481598	0.549828	0.344539
ENSMUSG00000116639	Gm49730	105.707	0.951488	0.209752	4.53625	5.72644e-06	0.000252045	NA	NA	0.806368	0.231828	0.345995
ENSMUSG00000043773	1700048O20Rik	43.5541	-1.12303	0.342177	-3.28202	0.00103068	0.0190675	NA	NA	-0.594964	0.44072	0.347443
ENSMUSG00000003032	Klf4	1794.26	0.935278	0.145424	6.43138	1.26449e-10	1.26955e-08	NA	NA	0.872497	0.151724	0.348885
ENSMUSG00000026285	Pdcd1	431.147	1.13143	0.347281	3.25798	0.00112209	0.0202151	NA	NA	0.585546	0.445367	0.350321
ENSMUSG00000038020	Rapgefl1	45.0621	-1.05247	0.304477	-3.45664	0.000546954	0.0115576	NA	NA	-0.647467	0.395678	0.351749
ENSMUSG00000027718	Il21	42.3455	1.34749	0.441932	3.04909	0.00229535	0.0343327	NA	NA	0.502067	0.513724	0.353169
ENSMUSG00000069303	H2bc24	23.8736	-1.28554	0.416938	-3.08329	0.00204728	0.0314526	NA	NA	-0.517728	0.498631	0.35458
ENSMUSG00000069307	H2bc23	23.2678	-1.28866	0.418516	-3.07912	0.00207613	0.0318168	NA	NA	-0.515638	0.499298	0.355984
ENSMUSG00000052188	Gm14964	17.0063	-1.55285	0.518981	-2.99212	0.00277046	0.0397057	NA	NA	-0.467475	0.552876	0.357383
ENSMUSG00000079853	Klra1	70.8783	-0.974645	0.246853	-3.94828	7.87139e-05	0.00239285	NA	NA	-0.746556	0.297742	0.358774
ENSMUSG00000099568	Gm28513	28.856	1.25314	0.404488	3.09809	0.00194771	0.0304659	NA	NA	0.522961	0.489355	0.360158
ENSMUSG00000058435	Btnl4	20.1857	1.40266	0.464604	3.01904	0.00253574	0.0370857	NA	NA	0.486052	0.524536	0.361533
ENSMUSG00000026622	Nek2	251.627	0.954418	0.224274	4.2556	2.08492e-05	0.000787098	NA	NA	0.779794	0.256313	0.362906
ENSMUSG00000037991	Rmi2	104.261	0.9541	0.2265	4.21236	2.52715e-05	0.000925825	NA	NA	0.774095	0.260494	0.364279
ENSMUSG00000107040	Gm43791	13.8739	1.55873	0.524466	2.97203	0.00295842	0.0417868	NA	NA	0.455045	0.549858	0.365646
ENSMUSG00000031766	Slc12a3	47.2155	1.01642	0.285853	3.55573	0.000376935	0.00868634	NA	NA	0.667687	0.36818	0.367006
ENSMUSG00000085996	A830012C17Rik	12.9922	1.60671	0.542559	2.96135	0.00306295	0.0430994	NA	NA	0.446083	0.555854	0.368364
ENSMUSG00000064427	Gm22748	126.268	0.931444	0.186068	5.00594	5.55911e-07	3.13083e-05	NA	NA	0.821029	0.199315	0.369722
ENSMUSG00000034422	Parp14	5881.88	0.943686	0.0809097	11.6635	1.95933e-31	7.27851e-29	NA	NA	0.926143	0.0819595	0.371079
ENSMUSG00000043795	Prr33	500.69	-0.936447	0.208073	-4.50057	6.77721e-06	0.000290046	NA	NA	-0.791114	0.230357	0.372432
ENSMUSG00000025163	Cd7	326.777	-0.924966	0.14186	-6.52028	7.01779e-11	7.32294e-09	NA	NA	-0.864667	0.147826	0.373782
ENSMUSG00000026442	Nfasc	7.66884	-2.53553	0.826291	-3.06857	0.00215088	NA	NA	NA	-0.414662	0.679259	0.37513
ENSMUSG00000114092	Gm47418	12.4251	2.12872	0.713596	2.98308	0.00285362	0.0406778	NA	NA	0.409259	0.619828	0.376472
ENSMUSG00000001986	Gria3	42.0585	-1.04343	0.310931	-3.35582	0.00079129	0.0153258	NA	NA	-0.603454	0.402749	0.377807
ENSMUSG00000024451	Arap3	61.0981	-0.986796	0.272603	-3.6199	0.000294715	0.00717435	NA	NA	-0.673359	0.347399	0.379136
ENSMUSG00000058290	Espl1	239.321	0.935306	0.213818	4.37431	1.21819e-05	0.000483478	NA	NA	0.778306	0.239959	0.380456
ENSMUSG00000059089	Fcgr4	89.0102	1.01443	0.292864	3.46382	0.000532559	0.0113178	NA	NA	0.634409	0.379077	0.381769
ENSMUSG00000031202	Rab39b	20.606	1.29613	0.433391	2.99068	0.0027836	0.0398632	NA	NA	0.467118	0.493376	0.38308
ENSMUSG00000079018	Ly6c1	380.601	0.920804	0.153382	6.00333	1.93313e-09	1.66232e-07	NA	NA	0.848694	0.160782	0.384385
ENSMUSG00000051331	Cacna1c	16.785	-1.44208	0.491545	-2.93378	0.00334863	0.0463468	NA	NA	-0.436838	0.519725	0.385684
ENSMUSG00000108112	Gm45193	422.03	0.927792	0.112053	8.27994	1.23238e-16	1.9733e-14	NA	NA	0.891918	0.11506	0.386975
ENSMUSG00000085604	Dhx58os	72.7613	0.947712	0.239876	3.95084	7.78761e-05	0.00237126	NA	NA	0.728939	0.287944	0.388266
ENSMUSG00000112082	Gm35035	75.1064	-0.971667	0.264369	-3.67542	0.000237463	0.00598458	NA	NA	-0.681167	0.333701	0.389551
Eutr2:DNA:MULE-MuDR	Eutr2:DNA:MULE-MuDR	35.363	-1.09078	0.342718	-3.18272	0.00145901	0.0246585	DNA	MULE-MuDR	-0.540027	0.432655	0.390838
ENSMUSG00000040405	Havcr1	117.756	1.01777	0.300959	3.38176	0.000720219	0.0142464	NA	NA	0.604629	0.389588	0.39212
ENSMUSG00000021879	Dnah12	13.1709	1.63387	0.566387	2.88472	0.00391765	0.0520877	NA	NA	0.399859	0.541017	0.3934
ENSMUSG00000006342	Susd2	67.4718	1.00965	0.297678	3.39174	0.000694508	0.0138558	NA	NA	0.605415	0.385182	0.394676
ENSMUSG00000030142	Clec4e	46.1748	1.16855	0.383688	3.04557	0.00232243	0.0346759	NA	NA	0.485915	0.45929	0.395947
ENSMUSG00000046807	Lrrc75b	51.3691	-1.02536	0.308204	-3.3269	0.000878175	0.0167099	NA	NA	-0.585353	0.39791	0.397211
ENSMUSG00000072721	Klra14-ps	10.7879	-1.91296	0.659715	-2.89967	0.00373552	NA	NA	NA	-0.383416	0.574555	0.398468
ENSMUSG00000037605	Adgrl3	16.8958	-1.53704	0.533609	-2.88045	0.00397107	0.0525126	NA	NA	-0.403582	0.525809	0.399719
ENSMUSG00000025743	Sdc3	1468.66	0.920565	0.118687	7.75627	8.74619e-15	1.3101e-12	NA	NA	0.879491	0.122311	0.400962
ENSMUSG00000107017	Gm43196	63.2741	-0.967863	0.27078	-3.57436	0.000351089	0.00818208	NA	NA	-0.649851	0.345834	0.402211
ENSMUSG00000086835	Gm11775	58.6861	-0.958089	0.262933	-3.64385	0.000268593	0.00664294	NA	NA	-0.664993	0.332597	0.403454
MER130:DNA:NA	MER130:DNA:NA	31.6362	-1.16267	0.385849	-3.01329	0.00258432	0.0375999	DNA	NA	-0.469088	0.455619	0.4047
ENSMUSG00000050241	Klre1	126.056	-0.909583	0.186323	-4.88176	1.05143e-06	5.61188e-05	NA	NA	-0.795502	0.200205	0.405938
ENSMUSG00000087326	Gm12503	17.7636	-1.40139	0.489406	-2.86345	0.00419056	0.054583	NA	NA	-0.399827	0.498225	0.407176
ENSMUSG00000003665	Has1	18.2444	-1.60387	0.565536	-2.83603	0.00456788	0.0584304	NA	NA	-0.375618	0.524311	0.408411
ENSMUSG00000028597	Gpx7	19.469	1.32168	0.457969	2.88597	0.00390212	0.0519555	NA	NA	0.412285	0.485368	0.409638
ENSMUSG00000033544	Angptl1	111.739	-0.914568	0.214149	-4.2707	1.94857e-05	0.000743177	NA	NA	-0.75121	0.24282	0.410859
ENSMUSG00000038180	Spag4	62.5199	1.03679	0.323242	3.20748	0.00133905	0.0231578	NA	NA	0.538132	0.410598	0.412077
ENSMUSG00000078954	Arhgap8	7.40473	2.63368	0.881861	2.98651	0.00282185	NA	NA	NA	0.352997	0.643942	0.413295
ENSMUSG00000032420	Nt5e	944.322	0.903739	0.148724	6.07662	1.22741e-09	1.07538e-07	NA	NA	0.834792	0.155617	0.414512
ENSMUSG00000022297	Fzd6	33.5955	-1.09418	0.357904	-3.05718	0.00223432	0.0337674	NA	NA	-0.481432	0.434242	0.415724
ENSMUSG00000087611	4930458D05Rik	38.0805	-1.04655	0.332074	-3.15156	0.00162401	0.0266704	NA	NA	-0.515797	0.416432	0.416929
ENSMUSG00000027459	Fam110a	160.521	0.900899	0.166665	5.40543	6.46519e-08	4.60093e-06	NA	NA	0.81176	0.176075	0.418129
ENSMUSG00000020493	Prr11	112.46	0.912874	0.223129	4.09124	4.29078e-05	0.00144904	NA	NA	0.727327	0.259898	0.419324
ENSMUSG00000028965	Tnfrsf9	340.902	0.900186	0.154658	5.8205	5.86718e-09	4.73813e-07	NA	NA	0.824656	0.162305	0.420518
ENSMUSG00000035448	Ccr3	163.383	-0.92104	0.239506	-3.84558	0.000120267	0.00338975	NA	NA	-0.691116	0.291571	0.421707
ENSMUSG00000120733	Gm56657	178.689	-0.911169	0.227616	-4.0031	6.25187e-05	0.00200211	NA	NA	-0.712849	0.269035	0.422895
ENSMUSG00000020734	Grin2c	5.63497	3.13311	1.02186	3.06608	0.00216887	NA	NA	NA	0.346955	0.700046	0.424076
ENSMUSG00000106022	Gm42929	33.1493	-1.066	0.346724	-3.0745	0.00210853	0.0322788	NA	NA	-0.484797	0.424372	0.425252
ENSMUSG00000089898	Gm14199	8.32185	2.09754	0.73811	2.84178	0.00448628	NA	NA	NA	0.333019	0.564671	0.426424
ENSMUSG00000022816	Fstl1	37.6707	-1.02552	0.326833	-3.13775	0.00170248	0.0275451	NA	NA	-0.504915	0.408608	0.4276
ENSMUSG00000027737	Slc7a11	22.6215	1.32726	0.473264	2.80448	0.00503981	0.0630791	NA	NA	0.37185	0.472335	0.428774
ENSMUSG00000109729	Gm45418	7.64812	2.09339	0.744848	2.8105	0.00494649	NA	NA	NA	0.317914	0.552801	0.429947
ENSMUSG00000022225	Cma1	3.35389	-5.01444	1.48217	-3.38317	0.000716536	NA	NA	NA	-0.401165	1.00753	0.431116
ENSMUSG00000020173	Cobl	6.01215	2.84872	0.961275	2.96348	0.0030418	NA	NA	NA	0.318479	0.637604	0.432281
ENSMUSG00000091649	Phf11b	1187.03	0.908618	0.107534	8.44957	2.92368e-17	4.93677e-15	NA	NA	0.874803	0.110318	0.43344
ENSMUSG00000015437	Gzmb	205.251	0.889056	0.183921	4.83389	1.33889e-06	6.88879e-05	NA	NA	0.775362	0.197592	0.434594
ENSMUSG00000060678	H4c3	11.7322	-1.6574	0.604784	-2.74049	0.00613483	0.0722497	NA	NA	-0.324299	0.503591	0.435746
ENSMUSG00000053310	Nrgn	52.3409	-0.970255	0.296913	-3.26781	0.00108382	0.0197167	NA	NA	-0.543421	0.379839	0.436893
ENSMUSG00000115735	Gm49180	7.72444	2.48774	0.866463	2.87114	0.00408992	NA	NA	NA	0.307718	0.587513	0.438036
ENSMUSG00000033900	Map9	54.2871	0.951096	0.284053	3.34831	0.000813058	0.015601	NA	NA	0.566805	0.365021	0.439175
ENSMUSG00000017861	Mybl2	225.044	0.886741	0.196856	4.50451	6.65263e-06	0.000286032	NA	NA	0.751401	0.21638	0.440309
ENSMUSG00000030669	Calca	29.5054	1.28214	0.461343	2.77916	0.00545	0.0666853	NA	NA	0.36047	0.458522	0.441441
ENSMUSG00000034981	Parm1	72.8283	2.94013	0.993907	2.95816	0.00309482	0.0434492	NA	NA	0.307189	0.636459	0.442568
ENSMUSG00000022659	Gcsam	132.817	2.20341	0.787472	2.79808	0.0051407	0.0638343	NA	NA	0.301154	0.551428	0.44369
ENSMUSG00000032356	Rasgrf1	5.48587	3.54041	1.14785	3.08439	0.0020397	NA	NA	NA	0.320731	0.720854	0.444806
ENSMUSG00000070385	Ampd1	59.6616	-0.932142	0.271193	-3.43718	0.000587794	0.0121713	NA	NA	-0.589556	0.347817	0.445918
ENSMUSG00000020926	Adam11	21.3044	-1.21938	0.434459	-2.80667	0.00500559	0.0628202	NA	NA	-0.372806	0.449138	0.447025
ENSMUSG00000032625	Thsd7a	6.5248	2.99782	1.01225	2.96154	0.00306105	NA	NA	NA	0.303641	0.639128	0.448129
ENSMUSG00000031596	Slc7a2	19.27	-1.27291	0.46	-2.76719	0.00565416	0.0682837	NA	NA	-0.355082	0.454473	0.449229
ENSMUSG00000074006	Omp	17.5514	1.27447	0.460813	2.7657	0.00568	0.0684171	NA	NA	0.354399	0.454529	0.450325
ENSMUSG00000029816	Gpnmb	27.4585	1.08053	0.368151	2.93501	0.00333532	0.0462661	NA	NA	0.423311	0.424122	0.451416
ENSMUSG00000106256	Igkv12-47	11.4336	-1.73806	0.640899	-2.71191	0.00668967	0.0767474	NA	NA	-0.304839	0.501442	0.452501
ENSMUSG00000028838	Extl1	44.4124	-1.07531	0.365626	-2.94101	0.00327146	0.0454884	NA	NA	-0.425429	0.422806	0.453582
ENSMUSG00000119845	Gm25405	25.2848	1.16899	0.413309	2.82838	0.00467847	0.0594784	NA	NA	0.381308	0.439625	0.454658
ENSMUSG00000020841	Cpd	245.754	0.881839	0.165074	5.34208	9.18882e-08	6.34473e-06	NA	NA	0.792422	0.174277	0.455729
ENSMUSG00000120746	Gm56841	22.4149	1.26658	0.4591	2.75884	0.00580075	0.0695116	NA	NA	0.351367	0.451677	0.456797
ENSMUSG00000064349	mt-Tc	170.273	0.879933	0.197214	4.46182	8.12669e-06	0.000341988	NA	NA	0.742493	0.217446	0.457861
ENSMUSG00000028068	Iqgap3	72.5645	0.922661	0.268157	3.44074	0.000580117	0.0120648	NA	NA	0.586506	0.343447	0.458922
ENSMUSG00000082436	Gm11688	51.0832	-0.989103	0.317657	-3.11375	0.00184728	0.029276	NA	NA	-0.486287	0.394949	0.459977
ENSMUSG00000020599	Rgs9	39.4095	1.00258	0.328376	3.05316	0.00226448	0.0340295	NA	NA	0.4636	0.400719	0.461034
ENSMUSG00000031373	Car5b	25.7887	1.26075	0.460303	2.73896	0.00616339	0.0723165	NA	NA	0.342614	0.446914	0.462087
ENSMUSG00000097224	Gm26716	128.375	0.874931	0.189194	4.62452	3.75464e-06	0.000173049	NA	NA	0.750611	0.205504	0.463136
ENSMUSG00000037474	Dtl	364.674	0.875663	0.173718	5.04071	4.63819e-07	2.68379e-05	NA	NA	0.774481	0.184716	0.464181
ENSMUSG00000041431	Ccnb1	217.751	0.883901	0.22568	3.91661	8.98028e-05	0.00264761	NA	NA	0.679945	0.269476	0.46522
ENSMUSG00000033768	Nrxn2	30.1544	-1.10129	0.384642	-2.86316	0.00419445	0.0545954	NA	NA	-0.393138	0.424705	0.466254
ENSMUSG00000000120	Ngfr	56.6391	-0.985003	0.318488	-3.09274	0.00198316	0.030902	NA	NA	-0.476603	0.393742	0.467284
ENSMUSG00000103406	Gm5541	19.5621	1.23821	0.45115	2.74457	0.00605909	0.0718116	NA	NA	0.34518	0.443256	0.468309
ENSMUSG00000084788	Gm11342	30.829	-1.06716	0.366824	-2.90918	0.00362378	0.04913	NA	NA	-0.410439	0.418054	0.469329
ENSMUSG00000042659	Arrdc4	83.3011	0.910569	0.262659	3.46673	0.000526831	0.0112265	NA	NA	0.589147	0.335439	0.470347
ENSMUSG00000040605	Bace2	11.5567	1.67863	0.629163	2.66804	0.00762954	0.0844523	NA	NA	0.290567	0.484131	0.47136
ENSMUSG00000055413	H2-Q5	6794.33	0.900296	0.105521	8.5319	1.43958e-17	2.52252e-15	NA	NA	0.867398	0.108201	0.472369
ENSMUSG00000076536	Igkv4-86	157.259	-0.885871	0.234437	-3.77872	0.000157635	0.00428057	NA	NA	-0.655339	0.286831	0.473375
ENSMUSG00000026009	Icos	2775.13	0.973612	0.313177	3.10883	0.00187833	0.0295662	NA	NA	0.480632	0.388986	0.474377
ENSMUSG00000022505	Emp2	6.82263	2.51383	0.898781	2.79693	0.00515904	NA	NA	NA	0.271651	0.555958	0.475376
ENSMUSG00000074274	D930028M14Rik	20.652	-1.22446	0.448804	-2.72827	0.00636677	0.0738641	NA	NA	-0.338164	0.437547	0.476373
ENSMUSG00000046321	Hs3st2	21.1459	-1.20202	0.438894	-2.73876	0.00616719	0.0723165	NA	NA	-0.342579	0.434459	0.477366
ENSMUSG00000022610	Mapk12	161.608	-0.877042	0.225536	-3.8887	0.000100783	0.00289849	NA	NA	-0.67056	0.27028	0.478357
ENSMUSG00000038984	Tspyl5	7.42883	2.61877	0.93328	2.80599	0.00501628	NA	NA	NA	0.266335	0.560698	0.479345
ENSMUSG00000031712	Il15	37.8402	0.99216	0.328853	3.01703	0.00255265	0.0372659	NA	NA	0.446399	0.396565	0.480328
ENSMUSG00000032839	Trpc1	12.8459	1.56055	0.591844	2.63677	0.00837003	0.0899681	NA	NA	0.286075	0.465871	0.481307
ENSMUSG00000118051	Gm8714	4.26823	4.71275	1.46397	3.21915	0.00128571	NA	NA	NA	0.310925	0.839934	0.482283
ENSMUSG00000031639	Tlr3	168.887	0.873808	0.222397	3.92904	8.52849e-05	0.00255497	NA	NA	0.675234	0.264471	0.483255
ENSMUSG00000090186	Gm52951	27.1336	1.07872	0.3805	2.83501	0.00458243	0.0584976	NA	NA	0.379313	0.415322	0.484225
ENSMUSG00000026669	Mcm10	174.317	0.866402	0.182693	4.7424	2.11202e-06	0.000101716	NA	NA	0.751027	0.196634	0.48519
ENSMUSG00000046591	Ticrr	196.552	0.866362	0.178098	4.86454	1.14725e-06	6.07097e-05	NA	NA	0.757821	0.190456	0.486152
ENSMUSG00000032323	Cyp11a1	9.06352	-1.93249	0.727745	-2.65545	0.0079203	NA	NA	NA	-0.264754	0.492716	0.48711
ENSMUSG00000020914	Top2a	2363.78	0.869982	0.157866	5.5109	3.57005e-08	2.62095e-06	NA	NA	0.787764	0.165941	0.488065
ENSMUSG00000026390	Marco	81.0796	-0.892974	0.256206	-3.48538	0.000491448	0.0106762	NA	NA	-0.586416	0.325959	0.489017
ENSMUSG00000121484	Serpina3h	6.44139	2.16858	0.806505	2.68886	0.00716971	NA	NA	NA	0.257805	0.509671	0.489965
ENSMUSG00000026043	Col3a1	145.011	-0.952141	0.306198	-3.10956	0.00187365	0.0295425	NA	NA	-0.475764	0.38049	0.490909
ENSMUSG00000024064	Galnt14	23.9116	-1.1211	0.404947	-2.76851	0.00563136	0.0680969	NA	NA	-0.353431	0.419412	0.491849
ENSMUSG00000000731	Aire	42.7114	0.953734	0.307897	3.09758	0.00195108	0.0304789	NA	NA	0.471375	0.38142	0.492786
ENSMUSG00000076633	Ighv5-2	55.1703	-0.929703	0.290223	-3.2034	0.00135814	0.0234528	NA	NA	-0.505926	0.367326	0.493718
IAPEY3:LTR:ERVK	IAPEY3:LTR:ERVK	4154.63	0.917197	0.076174	12.0408	2.16824e-33	9.3658e-31	LTR	ERVK	0.901086	0.077135	0.494647
ENSMUSG00000039062	Anpep	49.7299	0.964909	0.315777	3.05567	0.00224559	0.0338551	NA	NA	0.457007	0.386395	0.495571
ENSMUSG00000050666	Vstm4	26.6387	-1.14913	0.419682	-2.73809	0.00617972	0.0724177	NA	NA	-0.341549	0.422176	0.496491
ENSMUSG00000039396	Neil3	130.12	0.862839	0.193778	4.45272	8.47897e-06	0.000353907	NA	NA	0.728131	0.213265	0.497408
ENSMUSG00000075122	Cd80	187.692	0.876391	0.237673	3.68738	0.000226576	0.0057492	NA	NA	0.629899	0.294564	0.498322
ENSMUSG00000039835	Nhsl1	56.8482	-0.910347	0.275939	-3.29908	0.000970008	0.0181257	NA	NA	-0.534043	0.352329	0.499232
ENSMUSG00000042010	Acacb	26.5536	1.17052	0.432762	2.70477	0.00683526	0.077793	NA	NA	0.328147	0.421994	0.500142
ENSMUSG00000034773	Hrob	41.3783	1.00425	0.343332	2.92501	0.00344449	0.0473911	NA	NA	0.409811	0.398123	0.501048
ENSMUSG00000091191	Gm17334	800.007	0.86281	0.169928	5.0775	3.82439e-07	2.26946e-05	NA	NA	0.765017	0.180163	0.501949
ENSMUSG00000107134	Gm42528	104.431	0.864158	0.218607	3.95302	7.71722e-05	0.00235369	NA	NA	0.672514	0.2584	0.502848
ENSMUSG00000056116	H2-T22	4035.42	0.916984	0.0747316	12.2704	1.30667e-34	6.06752e-32	NA	NA	0.901497	0.0756388	0.503743
ENSMUSG00000032262	Elovl4	4.77459	3.28833	1.13389	2.90004	0.00373119	NA	NA	NA	0.252784	0.609481	0.504635
ENSMUSG00000033420	Antxr1	16.5384	-1.4985	0.579283	-2.58681	0.00968688	0.0997915	NA	NA	-0.270367	0.447018	0.505525
ENSMUSG00000097281	Gm26685	6.92308	-2.35943	0.875241	-2.69575	0.00702294	NA	NA	NA	-0.244512	0.514215	0.506412
ENSMUSG00000031530	Dusp4	2816.35	0.924547	0.291937	3.16695	0.00154049	0.0255246	NA	NA	0.490656	0.367174	0.507296
ENSMUSG00000085995	Gm2788	27.2559	1.06403	0.381812	2.78679	0.00532336	0.0654375	NA	NA	0.358209	0.406128	0.508179
ENSMUSG00000066456	Hmgn3	153.999	0.860397	0.164167	5.24099	1.59719e-07	1.02651e-05	NA	NA	0.769642	0.173245	0.509058
ENSMUSG00000083558	Gm12896	14.6582	1.45011	0.563031	2.57554	0.0100085	0.101862	NA	NA	0.26889	0.439437	0.509934
ENSMUSG00000083365	Gm12895	14.6582	1.45011	0.563031	2.57554	0.0100085	0.101862	NA	NA	0.26889	0.439437	0.510807
ENSMUSG00000041797	Abca9	33.8401	-1.07255	0.387799	-2.76574	0.00567941	0.0684171	NA	NA	-0.350122	0.406156	0.511677
ENSMUSG00000079492	H2-T27	57.1951	0.878818	0.253324	3.46914	0.000522124	0.0111856	NA	NA	0.574944	0.321937	0.512545
ENSMUSG00000020388	Pdlim4	110.323	-0.85421	0.200971	-4.25041	2.13375e-05	0.000800652	NA	NA	-0.703065	0.226209	0.513409
ENSMUSG00000015533	Itga2	99.3688	-0.854416	0.209261	-4.08302	4.44535e-05	0.00149309	NA	NA	-0.684062	0.241526	0.514271
ENSMUSG00000024268	Celf4	14.1187	-1.36708	0.531681	-2.57124	0.0101336	0.102461	NA	NA	-0.271433	0.429059	0.515131
ENSMUSG00000002190	Clgn	5.44288	3.07129	1.09015	2.8173	0.00484288	NA	NA	NA	0.235807	0.56761	0.515987
ENSMUSG00000091694	Apol11b	18.5856	1.66458	0.652578	2.55078	0.0107482	0.10653	NA	NA	0.246219	0.449265	0.516841
ENSMUSG00000023046	Igfbp6	10.5315	-1.72642	0.675734	-2.55488	0.0106224	NA	NA	NA	-0.243284	0.453506	0.517692
ENSMUSG00000099759	1700030C10Rik	19.4492	1.25394	0.483564	2.59313	0.00951061	0.0984123	NA	NA	0.28361	0.417689	0.518541
ENSMUSG00000029372	Ppbp	15.233	-1.42141	0.55898	-2.54286	0.010995	0.108129	NA	NA	-0.258473	0.428508	0.519389
ENSMUSG00000114605	C130051F05Rik	14.4582	-1.41539	0.556692	-2.54249	0.0110065	0.108129	NA	NA	-0.258653	0.427797	0.520234
ENSMUSG00000118631	Gm53019	19.557	-1.17209	0.445445	-2.63128	0.00850634	0.0911695	NA	NA	-0.299227	0.410064	0.521075
ENSMUSG00000032010	Usp2	183.311	0.877828	0.259891	3.37768	0.000730996	0.0143982	NA	NA	0.547025	0.331323	0.521914
ENSMUSG00000098519	Gm27166	4.77756	3.95674	1.33448	2.96499	0.00302689	NA	NA	NA	0.236226	0.648526	0.522752
ENSMUSG00000021390	Ogn	12.8247	-1.58957	0.632664	-2.51251	0.0119876	0.114654	NA	NA	-0.237971	0.434357	0.523589
ENSMUSG00000085417	Gm13919	75.7624	-0.862515	0.246277	-3.50221	0.000461408	0.0102148	NA	NA	-0.576268	0.311409	0.524423
ENSMUSG00000002324	Rec8	79.2611	0.978013	0.341387	2.86482	0.00417246	0.0544236	NA	NA	0.382069	0.386068	0.525254
ENSMUSG00000092340	Or11a2-ps1	36.1771	0.969616	0.336303	2.88317	0.003937	0.0521954	NA	NA	0.388289	0.384245	0.526082
ENSMUSG00000001901	Kcnh6	22.6662	-1.29198	0.507822	-2.54417	0.0109539	0.107821	NA	NA	-0.264633	0.41328	0.526907
ENSMUSG00000024066	Xdh	690.282	0.888172	0.0992095	8.95249	3.47552e-19	6.79519e-17	NA	NA	0.858767	0.1015	0.527728
ENSMUSG00000044583	Tlr7	1742.06	0.887194	0.100344	8.84155	9.43984e-19	1.80758e-16	NA	NA	0.857024	0.102716	0.528547
ENSMUSG00000027379	Bub1	197.68	0.8436	0.210865	4.00067	6.31643e-05	0.00201338	NA	NA	0.66535	0.246232	0.529364
ENSMUSG00000025020	Slit1	28.1623	1.01004	0.3638	2.77634	0.00549739	0.0670444	NA	NA	0.350353	0.389418	0.530179
ENSMUSG00000025889	Snca	17.1519	-1.65613	0.663063	-2.4977	0.0125001	0.11794	NA	NA	-0.228683	0.433955	0.53099
ENSMUSG00000097649	Gm10561	32.5492	-1.02374	0.372564	-2.74783	0.00599916	0.0712487	NA	NA	-0.340241	0.390576	0.531799
ENSMUSG00000026365	Cfh	14.0406	-1.45072	0.580847	-2.49759	0.0125041	0.11794	NA	NA	-0.241222	0.420271	0.532605
ENSMUSG00000040265	Dnm3	99.4194	1.75458	0.700845	2.50352	0.0122963	0.116562	NA	NA	0.223909	0.439686	0.533407
ENSMUSG00000027469	Tpx2	350.725	0.84059	0.196998	4.26699	1.98124e-05	0.000751012	NA	NA	0.694363	0.220702	0.534207
ENSMUSG00000060470	Adgrg3	38.3504	-0.937828	0.31836	-2.94581	0.00322111	0.0449166	NA	NA	-0.408148	0.375335	0.535004
ENSMUSG00000046352	Gjb2	33.1127	0.987099	0.35138	2.80921	0.00496637	0.0624969	NA	NA	0.361194	0.385216	0.535798
ENSMUSG00000071723	Gspt2	2.62589	5.02327	1.60987	3.12029	0.00180671	NA	NA	NA	0.243269	0.754433	0.536589
ENSMUSG00000043079	Synpo	65.987	0.884986	0.276688	3.1985	0.00138145	0.0237363	NA	NA	0.49006	0.349111	0.537377
ENSMUSG00000040693	Slco4c1	5.44216	2.66712	1.00141	2.66337	0.00773625	NA	NA	NA	0.210497	0.502172	0.538162
ENSMUSG00000022906	Parp9	2342.79	0.901625	0.0820456	10.9893	4.30174e-28	1.28872e-25	NA	NA	0.88234	0.0833089	0.538944
ENSMUSG00000061852	Gm53056	147.838	0.843633	0.173305	4.86791	1.12786e-06	5.9854e-05	NA	NA	0.738766	0.184669	0.539722
ENSMUSG00000020620	Abca8b	9.66832	-1.88668	0.751592	-2.51025	0.0120647	NA	NA	NA	-0.216825	0.445372	0.540498
ENSMUSG00000028264	Spaca1	19.0791	-1.18081	0.459361	-2.57054	0.0101539	0.102611	NA	NA	-0.276807	0.400913	0.541271
ENSMUSG00000026679	Enkur	30.0261	1.16701	0.4525	2.57903	0.0099078	0.101225	NA	NA	0.280002	0.399925	0.542041
ENSMUSG00000019944	Rhobtb1	86.4828	0.841871	0.218782	3.84799	0.000119091	0.00336683	NA	NA	0.640421	0.262275	0.542809
ENSMUSG00000019942	Cdk1	218.777	0.838849	0.19086	4.3951	1.10719e-05	0.000447066	NA	NA	0.704486	0.210467	0.543574
ENSMUSG00000012443	Kif11	698.201	0.840311	0.179642	4.67769	2.90124e-06	0.00013608	NA	NA	0.725535	0.193339	0.544337
ENSMUSG00000034842	Art3	26.1082	1.06453	0.39986	2.66226	0.00776187	0.085434	NA	NA	0.309618	0.391026	0.545098
ENSMUSG00000031125	3830403N18Rik	16.1512	-1.28495	0.512091	-2.50922	0.0120998	0.115382	NA	NA	-0.25278	0.404926	0.545855
ENSMUSG00000096956	Snhg18	24.8157	-1.15602	0.450425	-2.5665	0.010273	0.103371	NA	NA	-0.275662	0.395668	0.546612
ENSMUSG00000086866	4930512H18Rik	8.32678	1.7379	0.702667	2.47329	0.0133875	NA	NA	NA	0.215447	0.430482	0.547366
ENSMUSG00000029798	Herc6	1363.51	0.899052	0.0828973	10.8454	2.09789e-27	5.90398e-25	NA	NA	0.879264	0.0842097	0.548117
ENSMUSG00000031119	Gpc4	4.75889	-3.54391	1.25494	-2.82397	0.00474326	NA	NA	NA	-0.208862	0.570787	0.548865
ENSMUSG00000047747	Rnf150	15.983	-1.34875	0.543615	-2.48108	0.0130985	0.121645	NA	NA	-0.240809	0.406437	0.549611
ENSMUSG00000070390	Nlrp1b	73.7261	0.858814	0.254856	3.36981	0.000752207	0.0146957	NA	NA	0.536482	0.324119	0.550353
ENSMUSG00000089679	Gm16299	15.5979	-1.28986	0.51684	-2.49567	0.0125721	0.118207	NA	NA	-0.248049	0.402688	0.551093
ENSMUSG00000027669	Gnb4	145.81	0.839959	0.224137	3.74753	0.000178588	0.0047387	NA	NA	0.620765	0.273245	0.55183
ENSMUSG00000098511	Mir7072	10.4883	1.59946	0.650223	2.45987	0.0138989	NA	NA	NA	0.2202	0.420873	0.552565
ENSMUSG00000121642	ENSMUSG00000121642	40.1946	1.01953	0.377143	2.70331	0.00686525	0.0780865	NA	NA	0.323108	0.384544	0.553298
ENSMUSG00000108436	Gm44851	6.5236	2.39216	0.930757	2.57013	0.0101661	NA	NA	NA	0.200139	0.468631	0.554029
ENSMUSG00000121344	ENSMUSG00000121344	4.23775	3.75785	1.31726	2.85277	0.00433398	NA	NA	NA	0.206839	0.58506	0.554758
ENSMUSG00000073821	8030451A03Rik	4.59835	3.88526	1.35184	2.87406	0.00405236	NA	NA	NA	0.207286	0.596094	0.555484
ENSMUSG00000079363	Gbp4	3731.98	0.864212	0.1211	7.13633	9.58569e-13	1.23642e-10	NA	NA	0.81752	0.125192	0.556209
ENSMUSG00000000402	Egfl6	24.5096	-1.11939	0.43724	-2.56014	0.0104631	0.104565	NA	NA	-0.273662	0.387587	0.556934
ENSMUSG00000024827	Gldc	7.32003	2.79893	1.06211	2.63524	0.00840771	NA	NA	NA	0.193566	0.490942	0.557656
ENSMUSG00000065541	Mir24-2	39.0469	0.931057	0.324108	2.87267	0.00407015	0.0536163	NA	NA	0.37904	0.370496	0.558376
ENSMUSG00000111053	Gm49343	13.701	-1.30436	0.530851	-2.4571	0.0140062	0.127151	NA	NA	-0.234956	0.396194	0.559093
ENSMUSG00000104011	Gm32391	13.2954	-1.45156	0.597148	-2.43083	0.0150643	0.13324	NA	NA	-0.21979	0.40413	0.559808
ENSMUSG00000094595	Fsbp	19.7678	1.1131	0.436036	2.55278	0.0106865	0.105975	NA	NA	0.271156	0.385135	0.560521
ENSMUSG00000056481	Cd248	8.45967	-2.00937	0.814297	-2.46762	0.0136016	NA	NA	NA	-0.195643	0.434357	0.561232
ENSMUSG00000031004	Mki67	3527.7	0.871538	0.277305	3.14289	0.00167289	0.0271374	NA	NA	0.466364	0.346622	0.56194
ENSMUSG00000031551	Ido1	6.22263	2.39314	0.942979	2.53785	0.0111534	NA	NA	NA	0.19073	0.457662	0.562646
ENSMUSG00000070524	Fcrlb	13.8056	-1.3224	0.541471	-2.44224	0.0145964	0.130038	NA	NA	-0.229544	0.394983	0.563349
ENSMUSG00000069306	H4c17	17.2133	-1.18133	0.473421	-2.49531	0.0125848	0.118207	NA	NA	-0.251121	0.387088	0.56405
ENSMUSG00000004383	Large1	20.6834	-1.09653	0.428425	-2.55944	0.0104842	0.104639	NA	NA	-0.273425	0.382907	0.564749
ENSMUSG00000043895	S1pr2	204.226	1.14403	0.454752	2.51571	0.0118792	0.113792	NA	NA	0.258462	0.384547	0.565446
ENSMUSG00000027221	Chst1	57.1482	1.12879	0.446819	2.52628	0.0115276	0.111286	NA	NA	0.262134	0.383647	0.566141
ENSMUSG00000104985	Gm42917	91.7827	0.826587	0.212069	3.89773	9.70986e-05	0.00281798	NA	NA	0.638485	0.251268	0.566834
ENSMUSG00000075307	Klhl41	2.62412	-4.66039	1.569	-2.97029	0.00297519	NA	NA	NA	-0.202852	0.649051	0.567525
ENSMUSG00000022261	Sdc2	6.12634	-2.14573	0.868116	-2.47171	0.0134469	NA	NA	NA	-0.188002	0.436424	0.568214
ENSMUSG00000058773	H1f5	12.22	-1.61503	0.672439	-2.40175	0.0163167	0.13992	NA	NA	-0.201875	0.406444	0.5689
ENSMUSG00000104145	D130019J16Rik	5.56587	-2.68807	1.04129	-2.58149	0.00983761	NA	NA	NA	-0.184942	0.471633	0.569584
ENSMUSG00000080574	Mir466i	21.9568	-1.11154	0.439351	-2.52996	0.0114077	0.110761	NA	NA	-0.263472	0.381042	0.570265
ENSMUSG00000076676	Ighv12-3	52.7764	-0.873205	0.283152	-3.08387	0.00204324	0.0314165	NA	NA	-0.445936	0.349677	0.570944
ENSMUSG00000015709	Arnt2	26.6015	1.03324	0.395536	2.61225	0.00899498	0.0950063	NA	NA	0.290776	0.376694	0.571621
ENSMUSG00000025747	Tyms	174.277	0.828201	0.176612	4.68939	2.7402e-06	0.000129179	NA	NA	0.71625	0.189547	0.572296
ENSMUSG00000102960	Gm37943	18.0936	-1.21864	0.496568	-2.45412	0.014123	0.127644	NA	NA	-0.237008	0.384724	0.572969
ENSMUSG00000103183	Gm37090	12.5967	1.35076	0.560161	2.41138	0.0158923	0.137374	NA	NA	0.218896	0.391058	0.573639
ENSMUSG00000115017	Gm2573	12.3508	-1.40879	0.586648	-2.40143	0.0163311	0.139924	NA	NA	-0.21319	0.393879	0.574306
ENSMUSG00000018925	Heatr9	43.0017	-0.896208	0.304123	-2.94686	0.0032102	0.0448318	NA	NA	-0.401148	0.359995	0.574972
ENSMUSG00000087129	Gm16316	16.6102	-1.18372	0.480701	-2.46248	0.0137979	0.126061	NA	NA	-0.240559	0.381292	0.575637
ENSMUSG00000115969	Gm46519	5.51452	2.15188	0.875965	2.45658	0.0140267	NA	NA	NA	0.183524	0.431821	0.576299
ENSMUSG00000117081	Gm49948	13.2167	-1.32384	0.550025	-2.40686	0.0160902	0.138682	NA	NA	-0.218738	0.387437	0.576959
ENSMUSG00000085467	Gm11842	10.6355	1.40011	0.585431	2.39158	0.0167759	NA	NA	NA	0.210746	0.390921	0.577617
ENSMUSG00000026981	Il1rn	43.1974	1.02304	0.392031	2.60958	0.00906529	0.0956154	NA	NA	0.289572	0.373882	0.578272
ENSMUSG00000096727	Psmb9	2968.24	0.871136	0.104148	8.36437	6.04369e-17	1.00228e-14	NA	NA	0.837645	0.106848	0.578927
ENSMUSG00000045658	Pid1	28.63	-0.986303	0.370671	-2.66085	0.00779425	0.0855252	NA	NA	-0.306032	0.370761	0.57958
ENSMUSG00000026556	Vangl2	165.922	-0.820086	0.20506	-3.99925	6.35447e-05	0.00201757	NA	NA	-0.648722	0.238424	0.58023
ENSMUSG00000063388	BC023105	4.7152	2.8154	1.09223	2.57767	0.00994697	NA	NA	NA	0.176764	0.469597	0.580879
ENSMUSG00000047842	Diras2	147.631	-0.821176	0.21717	-3.78126	0.000156036	0.00424957	NA	NA	-0.615424	0.262296	0.581525
ENSMUSG00000076770	Trav8d-1	10.1327	-1.50805	0.6391	-2.35964	0.0182925	NA	NA	NA	-0.19617	0.390716	0.582171
ENSMUSG00000114644	Gm47243	11.4643	1.37244	0.57873	2.37146	0.0177178	0.14765	NA	NA	0.206318	0.384124	0.582815
ENSMUSG00000078942	Naip6	402.191	0.851232	0.125748	6.76936	1.2935e-11	1.46496e-09	NA	NA	0.799665	0.130248	0.583457
ENSMUSG00000036402	Gng12	274.651	0.829527	0.158901	5.22041	1.78526e-07	1.13172e-05	NA	NA	0.741845	0.167027	0.584097
ENSMUSG00000071547	Nt5dc2	27.1475	0.989644	0.376532	2.62831	0.00858102	0.091811	NA	NA	0.294859	0.367878	0.584735
ENSMUSG00000058802	Or1o2	2.25877	4.80486	1.63506	2.93865	0.00329649	NA	NA	NA	0.18666	0.627632	0.585372
ENSMUSG00000026825	Dnm1	5.06363	-2.52565	1.01428	-2.4901	0.0127706	NA	NA	NA	-0.170303	0.441479	0.586007
ENSMUSG00000061100	Retnla	4.77157	-2.90245	1.13014	-2.56821	0.0102224	NA	NA	NA	-0.169782	0.465712	0.586641
ENSMUSG00000022555	Dgat1	2073.36	0.889105	0.307114	2.89503	0.00379125	0.0508537	NA	NA	0.380919	0.356378	0.587272
ENSMUSG00000086156	Gm15354	73.7335	-0.898266	0.314442	-2.8567	0.00428075	0.0554509	NA	NA	-0.368439	0.358395	0.5879
ENSMUSG00000035638	Muc20	6.43648	1.93033	0.812145	2.37683	0.0174621	NA	NA	NA	0.176199	0.40749	0.588527
ENSMUSG00000025161	Slc16a3	173.068	0.817874	0.223203	3.66427	0.000248049	0.00620089	NA	NA	0.59076	0.274552	0.589152
ENSMUSG00000121840	ENSMUSG00000121840	68.1195	-0.872114	0.293144	-2.97503	0.00292959	0.0414742	NA	NA	-0.406642	0.351039	0.589774
ENSMUSG00000030154	Klrb1f	59.7836	-0.839196	0.260374	-3.22304	0.00126838	0.0222884	NA	NA	-0.482815	0.328392	0.590395
ENSMUSG00000037962	Rflna	15.2281	1.50188	0.642418	2.33785	0.0193948	0.156286	NA	NA	0.190636	0.385207	0.591014
ENSMUSG00000103634	3110062G12Rik	7.344	-1.96477	0.830691	-2.36522	0.0180192	NA	NA	NA	-0.171316	0.404622	0.591633
ENSMUSG00000024511	Rab27b	11.8355	-1.43474	0.617063	-2.32511	0.0200661	0.160235	NA	NA	-0.190701	0.37831	0.59225
ENSMUSG00000018899	Irf1	4694.02	0.839776	0.13523	6.20999	5.29868e-10	4.84816e-08	NA	NA	0.778604	0.140559	0.592866
ENSMUSG00000032238	Rora	635.491	0.811983	0.191536	4.23933	2.24184e-05	0.000831138	NA	NA	0.670017	0.214245	0.59348
ENSMUSG00000024998	Plce1	8.63228	-1.84263	0.788537	-2.33677	0.0194513	NA	NA	NA	-0.171335	0.395684	0.594092
ENSMUSG00000094533	Ighv11-1	12.2964	-1.38805	0.597424	-2.32339	0.0201582	0.160694	NA	NA	-0.192493	0.374728	0.594702
ENSMUSG00000039956	Mrap	4.32752	-3.39068	1.28605	-2.6365	0.00837665	NA	NA	NA	-0.163443	0.488255	0.59531
ENSMUSG00000027487	Cdk5rap1	371.368	1.11705	0.460019	2.42826	0.0151715	0.133818	NA	NA	0.23144	0.364662	0.595917
ENSMUSG00000091553	Serpina3e-ps	5.36387	2.07153	0.874585	2.36859	0.0178562	NA	NA	NA	0.166084	0.406104	0.596521
ENSMUSG00000015354	Pcolce2	23.9635	-1.02427	0.406083	-2.52232	0.0116584	0.112198	NA	NA	-0.260656	0.362104	0.597123
ENSMUSG00000103558	Gm38220	93.0467	0.810136	0.216382	3.74401	0.000181106	0.00479183	NA	NA	0.601748	0.262424	0.597724
ENSMUSG00000108341	Gm44746	28.3582	-0.969056	0.372426	-2.60201	0.00926792	0.0968508	NA	NA	-0.285127	0.359459	0.598324
ENSMUSG00000091363	Gm7701	6.48181	-1.97865	0.844388	-2.3433	0.0191141	NA	NA	NA	-0.165274	0.398792	0.598922
ENSMUSG00000019761	Krt10	31.0314	-0.960822	0.367157	-2.61693	0.0088725	0.0940627	NA	NA	-0.289728	0.359027	0.599517
ENSMUSG00000036169	Sostdc1	34.4558	1.24	0.528926	2.34436	0.0190596	0.154523	NA	NA	0.204274	0.365671	0.600112
ENSMUSG00000017499	Cdc6	138.243	0.807448	0.197517	4.088	4.35106e-05	0.00146672	NA	NA	0.650789	0.225759	0.600704
ENSMUSG00000090799	Klhl33	3.84764	3.63591	1.36464	2.66437	0.00771319	NA	NA	NA	0.159741	0.497898	0.601295
ENSMUSG00000109787	Gm45286	16.5201	-1.17588	0.496709	-2.36735	0.0179159	0.148691	NA	NA	-0.212628	0.362339	0.601884
ENSMUSG00000046295	Ankle1	39.1239	0.911906	0.333959	2.73059	0.00632207	0.0734832	NA	NA	0.325172	0.355649	0.602471
ENSMUSG00000000028	Cdc45	188.676	0.808139	0.189624	4.2618	2.02788e-05	0.000767127	NA	NA	0.669207	0.211317	0.603057
ENSMUSG00000039405	Prss23	14.3556	-1.40211	0.610399	-2.29703	0.021617	0.167387	NA	NA	-0.185038	0.369948	0.60364
ENSMUSG00000038304	Cd160	117.322	-0.806763	0.195904	-4.11815	3.81933e-05	0.00132105	NA	NA	-0.6537	0.222826	0.604222
ENSMUSG00000042489	Clspn	282.34	0.805954	0.199569	4.03846	5.38028e-05	0.0017656	NA	NA	0.643808	0.229886	0.604802
ENSMUSG00000114608	Gm36161	27.8304	1.01304	0.403733	2.50918	0.012101	0.115382	NA	NA	0.256378	0.357799	0.60538
ENSMUSG00000078773	Rad54b	84.4001	0.835509	0.267799	3.11991	0.00180905	0.028833	NA	NA	0.44775	0.332928	0.605956
ENSMUSG00000120357	Gm57271	14.4065	-1.50987	0.661833	-2.28135	0.0225277	0.17269	NA	NA	-0.175887	0.372528	0.606531
ENSMUSG00000033542	Arhgef5	41.7826	0.881775	0.312228	2.82414	0.00474074	0.0601055	NA	NA	0.354462	0.351303	0.607104
ENSMUSG00000000531	Tamalin	731.473	1.00804	0.40219	2.50637	0.0121979	0.116029	NA	NA	0.255434	0.356315	0.607676
ENSMUSG00000085109	Gm15356	29.58	-0.977316	0.382585	-2.55451	0.0106338	0.105637	NA	NA	-0.269948	0.355717	0.608246
ENSMUSG00000032564	Cpne4	2.47073	-4.57467	1.62472	-2.81567	0.00486755	NA	NA	NA	-0.161218	0.560251	0.608815
ENSMUSG00000066170	E230001N04Rik	24.9123	-1.01057	0.404869	-2.49603	0.0125591	0.118172	NA	NA	-0.252276	0.355399	0.609382
ENSMUSG00000073028	Igkv4-71	23.5956	1.28295	0.557601	2.30084	0.0214006	0.16653	NA	NA	0.191178	0.361324	0.609947
ENSMUSG00000076613	Ighg2b	2669.85	1.80012	0.789391	2.28039	0.0225845	0.172912	NA	NA	0.16046	0.380751	0.610512
ENSMUSG00000116659	Gm6551	4.60877	-2.83002	1.14735	-2.46658	0.013641	NA	NA	NA	-0.14974	0.432104	0.611075
ENSMUSG00000100009	Gm7967	15.0253	-1.22353	0.530627	-2.30582	0.0211205	0.165245	NA	NA	-0.194655	0.356378	0.611637
ENSMUSG00000049670	Morn4	4.69685	2.41677	1.01643	2.3777	0.0174209	NA	NA	NA	0.150081	0.408048	0.612197
ENSMUSG00000046186	Cd109	11.6097	1.65639	0.734828	2.25412	0.0241887	0.180724	NA	NA	0.162022	0.371501	0.612756
ENSMUSG00000020681	Ace	101.201	0.92645	0.352177	2.63064	0.00852244	0.0912894	NA	NA	0.292436	0.351148	0.613313
ENSMUSG00000000204	Slfn4	61.8578	1.57053	0.69798	2.25011	0.0244421	0.181886	NA	NA	0.165463	0.367918	0.613869
ENSMUSG00000065611	Mir23a	8.14414	1.70173	0.753891	2.25727	0.0239914	NA	NA	NA	0.160401	0.37334	0.614422
ENSMUSG00000076870	Trdj1	18.1862	-1.08542	0.455811	-2.3813	0.0172519	0.144928	NA	NA	-0.218442	0.351564	0.614975
ENSMUSG00000102882	Gm2065	94.2851	0.798681	0.211334	3.77923	0.000157315	0.00427814	NA	NA	0.600893	0.254223	0.615526
ENSMUSG00000110697	Gm31718	106.639	0.800519	0.223735	3.57798	0.000346257	0.00811018	NA	NA	0.56241	0.277639	0.616075
ENSMUSG00000062995	Ica1	11.1358	1.39806	0.622297	2.2466	0.0246653	0.182742	NA	NA	0.172928	0.358888	0.616623
ENSMUSG00000032218	Ccnb2	240.227	0.797842	0.204802	3.89568	9.7923e-05	0.00283748	NA	NA	0.618941	0.241384	0.61717
ENSMUSG00000076575	Igkv7-33	12.2531	1.49545	0.668559	2.23683	0.0252973	0.185647	NA	NA	0.166115	0.361938	0.617714
ENSMUSG00000076612	Ighg2c	2746.15	2.19943	0.949853	2.31555	0.0205831	0.162985	NA	NA	0.147593	0.391792	0.618257
ENSMUSG00000060224	Pyroxd2	43.5957	-0.872677	0.313272	-2.78568	0.00534152	0.0656174	NA	NA	-0.339885	0.34637	0.618799
ENSMUSG00000026950	Neb	240.465	0.823448	0.143236	5.7489	8.98238e-09	6.9807e-07	NA	NA	0.752863	0.149225	0.619339
ENSMUSG00000121317	ENSMUSG00000121317	8.39307	1.50708	0.675638	2.2306	0.0257076	NA	NA	NA	0.164144	0.361084	0.619878
ENSMUSG00000027570	Col9a3	55.4835	0.827729	0.272933	3.03272	0.0024236	0.0359552	NA	NA	0.41636	0.332889	0.620416
ENSMUSG00000033066	Gas7	81.8603	-0.795894	0.220848	-3.60381	0.000313583	0.00750578	NA	NA	-0.565456	0.272904	0.620953
ENSMUSG00000040204	Pclaf	470.844	0.793501	0.208698	3.80215	0.000143447	0.00394139	NA	NA	0.601476	0.249816	0.621489
ENSMUSG00000103672	Gm37621	7.80322	-1.66191	0.750921	-2.21317	0.0268861	NA	NA	NA	-0.152806	0.362239	0.622024
ENSMUSG00000026826	Nr4a2	2932.11	0.976758	0.395431	2.47011	0.0135071	0.124322	NA	NA	0.244032	0.344512	0.622557
ENSMUSG00000033847	Pla2g4c	10.2673	1.56808	0.71177	2.20307	0.0275898	NA	NA	NA	0.155188	0.357365	0.623089
ENSMUSG00000038400	Pmepa1	531.891	0.994263	0.408881	2.43167	0.0150295	0.132995	NA	NA	0.233079	0.34284	0.62362
ENSMUSG00000073418	C4b	52.0646	0.853418	0.303165	2.81503	0.00487731	0.0617105	NA	NA	0.347275	0.341063	0.624149
ENSMUSG00000001865	Cpa3	6.13912	-1.87587	0.845438	-2.21881	0.0264997	NA	NA	NA	-0.143583	0.366823	0.624678
ENSMUSG00000029752	Asns	31.153	1.01765	0.42554	2.39144	0.0167824	0.142142	NA	NA	0.221845	0.341466	0.625205
ENSMUSG00000064672	Gm22806	4.29995	2.29785	1.00433	2.28794	0.0221409	NA	NA	NA	0.137464	0.384343	0.62573
ENSMUSG00000044674	Fzd1	5.18499	-2.174	0.959996	-2.26459	0.0235377	NA	NA	NA	-0.138574	0.378757	0.626253
ENSMUSG00000048388	Fam171b	5.50998	1.88024	0.848055	2.21712	0.0266147	NA	NA	NA	0.143039	0.366465	0.626775
ENSMUSG00000038390	Gpr162	9.60991	1.52004	0.69461	2.18833	0.0286455	NA	NA	NA	0.154315	0.352503	0.627296
ENSMUSG00000104830	5830487J09Rik	23.055	-1.10339	0.479104	-2.30303	0.021277	0.165855	NA	NA	-0.197337	0.341112	0.627814
ENSMUSG00000077515	Gm25878	16.9087	1.08047	0.465421	2.32149	0.0202604	0.161319	NA	NA	0.202508	0.340888	0.628332
ENSMUSG00000065387	Gm55596	8.5916	1.54375	0.705812	2.1872	0.0287282	NA	NA	NA	0.152977	0.353119	0.628847
ENSMUSG00000029373	Pf4	5.76735	-2.35038	1.02486	-2.29338	0.0218263	NA	NA	NA	-0.136171	0.385534	0.629361
ENSMUSG00000044033	Ccdc141	28.2453	0.946618	0.379222	2.49621	0.0125527	0.118172	NA	NA	0.251139	0.341099	0.629874
ENSMUSG00000102561	Gm37039	50.4229	0.834418	0.288231	2.89497	0.00379198	0.0508537	NA	NA	0.371244	0.336273	0.630386
ENSMUSG00000065130	Gm24457	5.13227	2.03287	0.912154	2.22865	0.0258373	NA	NA	NA	0.138131	0.369948	0.630896
ENSMUSG00000034818	Celf5	4.35767	2.66097	1.13403	2.34647	0.0189521	NA	NA	NA	0.133002	0.397923	0.631405
ENSMUSG00000026605	Cenpf	382.356	0.797494	0.173076	4.60776	4.07022e-06	0.000186075	NA	NA	0.686386	0.1858	0.631913
ENSMUSG00000052736	Klrc2	138.89	-0.795523	0.176668	-4.50292	6.7026e-06	0.000287515	NA	NA	-0.678223	0.191234	0.632419
ENSMUSG00000053113	Socs3	2057.98	0.818731	0.274161	2.98631	0.00282367	0.0403437	NA	NA	0.398618	0.330227	0.632924
ENSMUSG00000071478	H2ac7	7.42858	-1.75476	0.807098	-2.17416	0.0296931	NA	NA	NA	-0.140498	0.355285	0.633429
ENSMUSG00000026672	Optn	296.1	0.814761	0.143938	5.66051	1.50923e-08	1.13953e-06	NA	NA	0.742694	0.149915	0.633932
ENSMUSG00000107102	Gm42726	10.1128	-1.36995	0.632773	-2.16499	0.0303884	NA	NA	NA	-0.156019	0.340653	0.634434
ENSMUSG00000095217	H2bc15	6.65684	-1.77663	0.818811	-2.16976	0.0300248	NA	NA	NA	-0.138648	0.354618	0.634934
ENSMUSG00000101144	Gm29054	20.2511	1.01135	0.42906	2.35714	0.0184163	0.151113	NA	NA	0.212624	0.335189	0.635433
ENSMUSG00000067818	Myl9	8.88969	-1.55556	0.7234	-2.15034	0.0315283	NA	NA	NA	-0.144937	0.345756	0.635931
ENSMUSG00000057596	Trim30d	2045.16	0.848103	0.10689	7.93439	2.11539e-15	3.2206e-13	NA	NA	0.811431	0.109835	0.636427
ENSMUSG00000028150	Rorc	30.8746	-0.909807	0.358254	-2.53956	0.0110993	0.108733	NA	NA	-0.262857	0.337119	0.636922
ENSMUSG00000020672	Sntg2	2.06061	4.67387	1.73438	2.69484	0.00704218	NA	NA	NA	0.131545	0.501784	0.637416
ENSMUSG00000079222	ENSMUSG00000079222	54.1732	0.869581	0.326247	2.6654	0.00768962	0.0848645	NA	NA	0.299561	0.337606	0.637908
ENSMUSG00000069305	H4c18	15.6777	-1.13918	0.510602	-2.23106	0.0256771	0.187145	NA	NA	-0.178991	0.333381	0.638399
ENSMUSG00000028246	Faxc	5.0253	2.21622	0.996728	2.22349	0.0261826	NA	NA	NA	0.129082	0.368663	0.638889
ENSMUSG00000035357	Pdzrn3	8.13472	1.68552	0.785215	2.14658	0.0318269	NA	NA	NA	0.138365	0.348161	0.639377
ENSMUSG00000102466	Gm38200	5.70132	1.94831	0.895245	2.17629	0.0295339	NA	NA	NA	0.132145	0.35753	0.639864
ENSMUSG00000090223	Pcp4	16.4106	-1.07985	0.476753	-2.26501	0.0235121	0.177381	NA	NA	-0.188452	0.331546	0.64035
ENSMUSG00000076614	Ighg1	399.619	1.9	0.878125	2.1637	0.030487	0.208212	NA	NA	0.131981	0.354459	0.640835
ENSMUSG00000086517	Gm12534	3.6386	2.85301	1.22049	2.33759	0.0194084	NA	NA	NA	0.124062	0.394264	0.641318
ENSMUSG00000020105	Lrig3	13.739	-1.2194	0.559745	-2.17849	0.0293694	0.20264	NA	NA	-0.164681	0.332295	0.6418
ENSMUSG00000113140	Gm48624	31.2661	-0.900809	0.354784	-2.53904	0.0111157	0.108803	NA	NA	-0.262302	0.334732	0.642281
ENSMUSG00000030427	Lilra6	114.173	-0.782114	0.220369	-3.54911	0.000386536	0.00884176	NA	NA	-0.545998	0.273548	0.64276
ENSMUSG00000027524	Edn3	6.66291	1.66385	0.779705	2.13395	0.0328469	NA	NA	NA	0.136951	0.345081	0.643238
ENSMUSG00000030513	Pcsk6	7.47188	-1.77085	0.827841	-2.13912	0.0324262	NA	NA	NA	-0.133184	0.347905	0.643715
ENSMUSG00000120265	Gm26698	8.62859	-1.48853	0.700562	-2.12477	0.0336058	NA	NA	NA	-0.142876	0.338286	0.644191
ENSMUSG00000084992	Gm13842	13.6667	-1.21073	0.556849	-2.17425	0.0296863	0.20422	NA	NA	-0.164061	0.330765	0.644665
ENSMUSG00000054871	Tmem158	27.0255	0.929994	0.379291	2.45193	0.0142094	0.128181	NA	NA	0.237926	0.33175	0.645138
ENSMUSG00000030361	Klrb1a	7.64433	-1.61103	0.759749	-2.12047	0.0339663	NA	NA	NA	-0.136753	0.341136	0.64561
ENSMUSG00000030302	Atp2b2	6.15493	1.69275	0.796542	2.12513	0.033576	NA	NA	NA	0.134047	0.343786	0.64608
ENSMUSG00000120731	Gm30605	4.07214	-2.63213	1.15637	-2.27619	0.0228347	NA	NA	NA	-0.121728	0.37968	0.64655
ENSMUSG00000031722	Hp	21.3015	1.14901	0.523463	2.19501	0.028163	0.197471	NA	NA	0.170545	0.328307	0.647017
ENSMUSG00000042286	Stab1	30.6796	0.889471	0.348796	2.55012	0.0107687	0.106676	NA	NA	0.265075	0.332901	0.647484
ENSMUSG00000021965	Ska3	60.188	0.814447	0.279777	2.91106	0.00360208	0.0489072	NA	NA	0.372722	0.328915	0.647949
ENSMUSG00000022057	Adamdec1	93.4503	-0.791488	0.249428	-3.17322	0.0015076	0.0252045	NA	NA	-0.450527	0.311837	0.648413
ENSMUSG00000025810	Nrp1	310.214	0.778245	0.212268	3.66634	0.000246048	0.00616748	NA	NA	0.567897	0.259095	0.648876
ENSMUSG00000029673	Auts2	16.0746	-1.11597	0.506306	-2.20414	0.0275146	0.195209	NA	NA	-0.17349	0.326136	0.649339
ENSMUSG00000020838	Slc6a4	3.67246	-3.13725	1.3278	-2.36274	0.0181401	NA	NA	NA	-0.11856	0.399233	0.649799
ENSMUSG00000103572	Gm37115	5.12014	-2.15818	0.992812	-2.1738	0.0297199	NA	NA	NA	-0.122857	0.35727	0.650259
ENSMUSG00000004151	Etv1	7.94658	-1.50254	0.715366	-2.10038	0.0356952	NA	NA	NA	-0.137657	0.333996	0.650718
ENSMUSG00000114596	Gm47523	4.13692	-2.66571	1.17696	-2.26491	0.0235184	NA	NA	NA	-0.11865	0.376674	0.651175
ENSMUSG00000000365	Rnf17	22.0563	1.00111	0.434117	2.30608	0.0211062	0.165245	NA	NA	0.199624	0.325836	0.651631
ENSMUSG00000041449	Serpina3h	5.3092	1.81942	0.859278	2.11738	0.0342274	NA	NA	NA	0.127219	0.343856	0.652086
ENSMUSG00000119978	Gm31785	4.11484	2.64952	1.17416	2.25652	0.0240382	NA	NA	NA	0.117867	0.374705	0.652539
ENSMUSG00000032369	Plscr1	438.697	0.790226	0.166341	4.75062	2.0279e-06	9.8472e-05	NA	NA	0.688265	0.176685	0.652992
ENSMUSG00000002578	Ikzf4	124.373	0.776115	0.198571	3.9085	9.28693e-05	0.00272075	NA	NA	0.606169	0.232541	0.653444
ENSMUSG00000115869	Gm31814	5.99209	1.84262	0.872898	2.11092	0.0347788	NA	NA	NA	0.125135	0.342718	0.653894
ENSMUSG00000042873	Lhfpl4	9.74294	1.60948	0.771854	2.08521	0.0370501	NA	NA	NA	0.130421	0.334039	0.654344
ENSMUSG00000037621	Atoh8	4.66672	2.08441	0.973267	2.14166	0.0322206	NA	NA	NA	0.12045	0.350208	0.654792
ENSMUSG00000050122	Vwa3b	26.9094	0.938175	0.392453	2.39054	0.0168237	0.142427	NA	NA	0.221257	0.325712	0.655239
ENSMUSG00000082154	Gm16464	102.078	0.780335	0.237685	3.28307	0.00102684	0.0190345	NA	NA	0.478373	0.299158	0.655684
ENSMUSG00000030247	Kcnj8	15.9509	-1.10342	0.504709	-2.18626	0.0287968	0.200314	NA	NA	-0.169869	0.321733	0.656129
ENSMUSG00000055108	Phxr2	6.47874	-1.72838	0.827438	-2.08883	0.0367226	NA	NA	NA	-0.126098	0.33693	0.656572
ENSMUSG00000110980	Gm47204	7.88171	-1.49428	0.718976	-2.07834	0.0376777	NA	NA	NA	-0.133963	0.329477	0.657015
ENSMUSG00000100287	Gm28068	6.92849	-1.63003	0.784156	-2.07871	0.037644	NA	NA	NA	-0.128426	0.333211	0.657456
ENSMUSG00000051022	Hs3st1	1017.4	0.778999	0.183557	4.2439	2.19666e-05	0.000819292	NA	NA	0.645573	0.203932	0.657896
ENSMUSG00000100174	Gm28719	3.60255	-3.10158	1.33417	-2.32473	0.0200866	NA	NA	NA	-0.113649	0.389211	0.658334
ENSMUSG00000020467	Efemp1	16.7071	-1.19883	0.563666	-2.12684	0.0334336	0.220421	NA	NA	-0.154572	0.321461	0.658772
ENSMUSG00000087341	0610040F04Rik	169.287	0.774059	0.197094	3.92737	8.58814e-05	0.00256457	NA	NA	0.607347	0.229963	0.659208
ENSMUSG00000051499	Zfp786	5.90806	-1.80876	0.865928	-2.08881	0.0367247	NA	NA	NA	-0.122791	0.337879	0.659644
ENSMUSG00000023940	Sgo1	87.6188	0.78385	0.248593	3.15315	0.00161521	0.026573	NA	NA	0.441834	0.309888	0.660078
ENSMUSG00000022901	Cd86	2718.87	0.901173	0.366862	2.45644	0.0140321	0.12723	NA	NA	0.238446	0.325592	0.660511
ENSMUSG00000026579	F5	18.2807	-1.08939	0.498985	-2.18322	0.0290196	0.200928	NA	NA	-0.169557	0.319577	0.660943
ENSMUSG00002074955	Snord3b4	6.41382	-1.71026	0.824287	-2.07484	0.0380018	NA	NA	NA	-0.124461	0.333878	0.661374
ENSMUSG00000119851	Snord3b4	6.41382	-1.71026	0.824287	-2.07484	0.0380018	NA	NA	NA	-0.124461	0.333878	0.661803
ENSMUSG00000030109	Slc6a12	6.87385	1.70675	0.822882	2.07412	0.0380683	NA	NA	NA	0.124483	0.333684	0.662231
ENSMUSG00000040711	Sh3pxd2b	20.1569	1.08575	0.497328	2.18316	0.0290239	0.200928	NA	NA	0.169632	0.319127	0.662659
ENSMUSG00000032251	Irak1bp1	18.3723	1.11207	0.513903	2.16396	0.0304675	0.208212	NA	NA	0.164854	0.319108	0.663085
ENSMUSG00000076525	Igkv1-99	92.0677	-1.4072	0.681819	-2.06389	0.0390278	0.242118	NA	NA	-0.134846	0.323426	0.66351
ENSMUSG00000104925	Gm43061	6.89939	-1.62321	0.788774	-2.05789	0.0396003	NA	NA	NA	-0.125134	0.329036	0.663934
LTR91:LTR:NA	LTR91:LTR:NA	41.427	-0.840326	0.317274	-2.64858	0.00808311	0.0880306	LTR	NA	-0.291644	0.327373	0.664358
ENSMUSG00000120039	Gm56759	4.38018	-2.27124	1.05984	-2.14301	0.032112	NA	NA	NA	-0.113566	0.35028	0.66478
ENSMUSG00000053216	Btn2a2	17.823	1.06319	0.485689	2.18904	0.028594	0.199473	NA	NA	0.17142	0.317236	0.665201
ENSMUSG00000033350	Chst2	116.231	0.770005	0.2168	3.55168	0.000382786	0.00876678	NA	NA	0.539985	0.268479	0.665621
ENSMUSG00000061751	Kalrn	88.0538	0.77096	0.223676	3.44677	0.000567331	0.0119069	NA	NA	0.516669	0.279939	0.66604
ENSMUSG00000075224	Lrrc55	3.26759	2.6865	1.21159	2.21733	0.0266003	NA	NA	NA	0.110522	0.365154	0.666458
ENSMUSG00000089762	Ier5l	489.702	0.866402	0.34188	2.53422	0.0112696	0.109878	NA	NA	0.259173	0.325126	0.666874
ENSMUSG00000082981	Polr2k-ps	4.44117	-2.28923	1.06932	-2.14083	0.0322879	NA	NA	NA	-0.112582	0.349763	0.66729
ENSMUSG00000004328	Hif3a	30.1242	-0.895042	0.366017	-2.44536	0.0144709	0.129284	NA	NA	-0.235207	0.322856	0.667704
ENSMUSG00000102721	A630081D01Rik	12.4758	-1.21588	0.580904	-2.09308	0.036342	0.232284	NA	NA	-0.147348	0.317131	0.668118
ENSMUSG00000007682	Dio2	8.58222	1.55312	0.759393	2.04522	0.0408332	NA	NA	NA	0.125798	0.324999	0.66853
ENSMUSG00000028575	Eqtn	14.752	-1.09599	0.50876	-2.15423	0.0312218	0.211208	NA	NA	-0.163226	0.315739	0.668941
ENSMUSG00000084632	Gm23887	9.31406	-1.34422	0.653754	-2.05616	0.0397674	NA	NA	NA	-0.135865	0.319031	0.669352
ENSMUSG00000020810	Cygb	5.3083	-1.89146	0.913332	-2.07094	0.0383643	NA	NA	NA	-0.116602	0.334937	0.669761
ENSMUSG00000047293	Gpr15	29.0579	-0.897034	0.368715	-2.43286	0.0149799	0.132767	NA	NA	-0.231855	0.321872	0.670169
ENSMUSG00000055022	Cntn1	5.23792	-1.86007	0.904238	-2.05705	0.0396809	NA	NA	NA	-0.115626	0.331993	0.670577
ENSMUSG00000061742	Slc22a12	15.7691	-1.16107	0.552687	-2.10078	0.0356605	0.229985	NA	NA	-0.150597	0.31378	0.670983
ENSMUSG00000029414	Kntc1	227.847	0.795853	0.149242	5.33265	9.67902e-08	6.60949e-06	NA	NA	0.716309	0.155678	0.671389
ENSMUSG00000076759	Trav2	5.97579	1.62463	0.799432	2.03223	0.0421301	NA	NA	NA	0.12082	0.324218	0.671794
ENSMUSG00000036832	Lpar3	4.79732	1.86861	0.910252	2.05285	0.040087	NA	NA	NA	0.114645	0.331233	0.672197
ENSMUSG00000041696	Rasl12	3.55185	-3.08522	1.36102	-2.26685	0.0233994	NA	NA	NA	-0.105552	0.37465	0.6726
ENSMUSG00000026574	Dpt	28.7158	-0.994592	0.446622	-2.22692	0.0259524	0.188371	NA	NA	-0.18098	0.313233	0.673002
ENSMUSG00000025555	Farp1	77.2044	0.783522	0.260648	3.00605	0.00264662	0.0382853	NA	NA	0.396219	0.315915	0.673403
ENSMUSG00000105167	Snord43	10.7499	1.22606	0.595381	2.05929	0.0394663	NA	NA	NA	0.140651	0.312253	0.673803
ENSMUSG00000084826	AI847159	14.2068	-1.10044	0.51856	-2.12211	0.0338283	0.222082	NA	NA	-0.15654	0.311177	0.674202
ENSMUSG00000121499	Ly6a2	7.15261	1.47288	0.730026	2.01757	0.0436365	NA	NA	NA	0.124289	0.317592	0.6746
ENSMUSG00000073514	Dok6	3.61433	2.87006	1.29527	2.2158	0.0267052	NA	NA	NA	0.104593	0.363802	0.674997
ENSMUSG00000030499	Kctd15	4.23366	-2.2111	1.05673	-2.09239	0.0364034	NA	NA	NA	-0.108106	0.339806	0.675393
ENSMUSG00000042797	Aqp11	7.83382	-1.47687	0.734716	-2.01013	0.0444179	NA	NA	NA	-0.122909	0.316405	0.675788
ENSMUSG00000101972	H3c11	7.9374	-1.49855	0.745698	-2.0096	0.0444736	NA	NA	NA	-0.122001	0.316987	0.676182
ENSMUSG00000037759	Ptger2	132.899	0.768795	0.23609	3.25636	0.00112849	0.0203106	NA	NA	0.466265	0.29652	0.676576
ENSMUSG00000120776	Gm34235	2.64985	-3.60808	1.53677	-2.34783	0.0188833	NA	NA	NA	-0.102943	0.392015	0.676968
ENSMUSG00000078815	Cacng6	1.6953	4.39061	1.76657	2.48538	0.0129412	NA	NA	NA	0.103871	0.426243	0.677359
ENSMUSG00000081569	Gm12490	13.2598	-1.23663	0.605072	-2.04377	0.040976	0.248695	NA	NA	-0.137476	0.31044	0.677749
ENSMUSG00000019478	Rab4a	36.1606	-0.865186	0.348884	-2.47986	0.0131432	0.121818	NA	NA	-0.243667	0.319312	0.678138
ENSMUSG00000034958	Atcay	25.1925	0.977764	0.438197	2.23133	0.025659	0.187145	NA	NA	0.182157	0.311213	0.678526
ENSMUSG00000029122	Evc	28.3933	1.22488	0.598889	2.04526	0.0408292	0.248155	NA	NA	0.138137	0.309861	0.678914
ENSMUSG00000061353	Cxcl12	24.0529	-0.986053	0.444545	-2.21812	0.0265468	0.190897	NA	NA	-0.179112	0.310649	0.6793
ENSMUSG00000104580	Gm42620	5.30308	1.82163	0.900848	2.02213	0.0431634	NA	NA	NA	0.111711	0.325011	0.679685
ENSMUSG00000064350	mt-Ty	104.435	0.763519	0.223239	3.42019	0.000625781	0.0127642	NA	NA	0.506622	0.279596	0.68007
ENSMUSG00000089901	Gm8113	5.23839	-1.86195	0.920121	-2.0236	0.0430118	NA	NA	NA	-0.110447	0.325597	0.680453
ENSMUSG00000102496	Gm36989	171.905	-0.763681	0.226343	-3.37399	0.000740857	0.0145616	NA	NA	-0.495286	0.284148	0.680836
ENSMUSG00000079033	Mef2b	195.544	0.773014	0.250275	3.08865	0.00201066	0.0311217	NA	NA	0.418781	0.30878	0.681218
ENSMUSG00000025013	Tll2	1.86109	-4.16995	1.71606	-2.42995	0.0151008	NA	NA	NA	-0.101032	0.411031	0.681599
ENSMUSG00000078670	Fam174b	42.3974	-0.862353	0.349568	-2.46691	0.0136285	0.125051	NA	NA	-0.239979	0.317241	0.681979
ENSMUSG00000029381	Shroom3	4.54793	-2.33621	1.11919	-2.08742	0.0368506	NA	NA	NA	-0.103209	0.338557	0.682358
ENSMUSG00000027204	Fbn1	53.3416	-0.881949	0.366905	-2.40375	0.0162278	0.139486	NA	NA	-0.223716	0.315007	0.682736
ENSMUSG00000106309	Gm40414	8.38508	-1.43638	0.72185	-1.98986	0.046606	NA	NA	NA	-0.121127	0.311513	0.683113
ENSMUSG00000085826	Gm15638	61.538	0.827051	0.317808	2.60236	0.00925848	0.0968508	NA	NA	0.276519	0.319895	0.68349
ENSMUSG00000032334	Loxl1	10.1606	-1.24987	0.619958	-2.01605	0.0437943	NA	NA	NA	-0.132148	0.306798	0.683865
ENSMUSG00000027525	Phactr3	3.85813	-2.54768	1.20265	-2.11839	0.034142	NA	NA	NA	-0.100831	0.344156	0.68424
ENSMUSG00000053007	Creb5	6.14122	1.68438	0.847807	1.98675	0.0469499	NA	NA	NA	0.111459	0.316963	0.684613
ENSMUSG00000030424	Zfp939	23.933	-0.922122	0.401253	-2.29811	0.0215558	0.167312	NA	NA	-0.197838	0.310483	0.684986
ENSMUSG00000037185	Krt80	23.6568	1.00782	0.465783	2.16371	0.0304867	0.208212	NA	NA	0.167075	0.306053	0.685358
ENSMUSG00000003526	Prodh	69.053	0.767903	0.24506	3.13353	0.00172716	0.0278828	NA	NA	0.430598	0.304427	0.685729
ENSMUSG00000024109	Nrxn1	12.5269	-1.21971	0.604406	-2.01803	0.0435877	0.257758	NA	NA	-0.13349	0.305107	0.686099
ENSMUSG00000084760	Gm15472	20.9253	0.935534	0.413218	2.26402	0.0235728	0.177695	NA	NA	0.189853	0.308509	0.686469
ENSMUSG00000090576	Gm17055	11.065	1.20097	0.59391	2.02215	0.0431614	0.256072	NA	NA	0.134811	0.304421	0.686837
ENSMUSG00000025932	Eya1	126.355	-0.763641	0.188013	-4.06164	4.87293e-05	0.00161386	NA	NA	-0.616367	0.214027	0.687205
ENSMUSG00000026700	Tnfsf4	22.123	0.972881	0.442258	2.19981	0.0278206	0.196269	NA	NA	0.175243	0.30603	0.687571
ENSMUSG00000039004	Bmp6	17.177	1.06935	0.51054	2.09455	0.0362107	0.232084	NA	NA	0.151906	0.303564	0.687937
ENSMUSG00000036875	Dna2	150.899	0.760465	0.196146	3.87704	0.000105735	0.00303074	NA	NA	0.591301	0.230293	0.688302
ENSMUSG00000031740	Mmp2	14.1879	-1.19596	0.592398	-2.01885	0.0435029	0.257496	NA	NA	-0.134394	0.303534	0.688666
ENSMUSG00000051314	Ffar2	128.581	0.757923	0.214604	3.53173	0.000412849	0.00928361	NA	NA	0.529172	0.265849	0.689029
ENSMUSG00000089651	Gm16353	14.0952	-1.08897	0.525075	-2.07394	0.0380852	0.238844	NA	NA	-0.14749	0.302585	0.689391
ENSMUSG00000026458	Ppfia4	38.6009	-0.854075	0.347184	-2.46001	0.0138935	0.126579	NA	NA	-0.237763	0.314434	0.689753
ENSMUSG00000046159	Chrm3	17.5861	-1.0742	0.515465	-2.08394	0.0371654	0.235431	NA	NA	-0.149755	0.302515	0.690113
MLT2F:LTR:ERVL	MLT2F:LTR:ERVL	4448.58	0.855349	0.0892684	9.58177	9.53938e-22	2.13475e-19	LTR	ERVL	0.830539	0.0910426	0.690473
ENSMUSG00000095071	AF067061	20.1878	-0.990337	0.456959	-2.16723	0.030217	0.207256	NA	NA	-0.168086	0.304083	0.690831
ENSMUSG00000076670	Ighv3-5	21.3039	1.07312	0.515596	2.08133	0.0374042	0.236412	NA	NA	0.149285	0.30201	0.691189
ENSMUSG00000054612	Mgmt	18.2775	-1.03041	0.486982	-2.11592	0.034352	0.223854	NA	NA	-0.156946	0.30212	0.691547
ENSMUSG00000032827	Ppp1r9a	20.6664	-1.03959	0.493518	-2.10649	0.035162	0.227535	NA	NA	-0.154902	0.301875	0.691903
ENSMUSG00000044201	Cdc25c	36.1619	0.835625	0.331603	2.51996	0.0117369	0.112779	NA	NA	0.253365	0.315409	0.692258
ENSMUSG00000022330	Osr2	2.40583	3.83736	1.64828	2.3281	0.0199066	NA	NA	NA	0.0949864	0.385281	0.692613
ENSMUSG00000112442	Gm47992	62.3137	-0.781261	0.272209	-2.87008	0.00410374	0.0537538	NA	NA	-0.35289	0.316129	0.692967
ENSMUSG00000067750	Khdc1a	4.65414	-1.97199	0.990406	-1.99109	0.0464711	NA	NA	NA	-0.101955	0.320186	0.69332
ENSMUSG00000120594	Gm9975	5.33347	-1.90358	0.961165	-1.9805	0.0476477	NA	NA	NA	-0.102806	0.317975	0.693672
ENSMUSG00000097120	Gm26887	5.91951	1.65555	0.847662	1.95308	0.0508099	NA	NA	NA	0.107559	0.310646	0.694023
ENSMUSG00000058420	Syt17	1.68624	4.3846	1.81393	2.41718	0.0156411	NA	NA	NA	0.0948556	0.405539	0.694374
ENSMUSG00000098206	Mir181a-1hg	10.7225	-1.23212	0.620857	-1.98455	0.0471948	NA	NA	NA	-0.127404	0.300663	0.694724
ENSMUSG00000000318	Clec10a	7.94734	-1.50678	0.773921	-1.94695	0.0515408	NA	NA	NA	-0.111937	0.306472	0.695073
ENSMUSG00000104591	Gm43145	21.5651	-0.955087	0.43476	-2.19682	0.0280337	0.197005	NA	NA	-0.174774	0.302816	0.695421
ENSMUSG00000108129	4930417O13Rik	626.257	0.849084	0.346626	2.44957	0.0143028	0.128431	NA	NA	0.234754	0.312101	0.695768
ENSMUSG00002075802	Gm56158	6.39	-1.70339	0.874269	-1.94836	0.0513716	NA	NA	NA	-0.105213	0.310545	0.696115
ENSMUSG00000105453	Gm43702	6.09437	-1.60387	0.826331	-1.94095	0.0522644	NA	NA	NA	-0.107633	0.307687	0.696461
ENSMUSG00000034311	Kif4	225.903	0.766497	0.174876	4.3831	1.17005e-05	0.000466363	NA	NA	0.647133	0.190564	0.696805
ENSMUSG00000065752	Gm23344	10.5961	1.18233	0.593804	1.99112	0.0464678	NA	NA	NA	0.130074	0.29825	0.69715
ENSMUSG00000000552	Zfp385a	359.352	-0.764116	0.178113	-4.29005	1.78633e-05	0.000685523	NA	NA	-0.638209	0.196157	0.697493
ENSMUSG00000103303	Gm37802	83.3379	-0.756223	0.230853	-3.27578	0.00105369	0.0193775	NA	NA	-0.46645	0.289757	0.697836
ENSMUSG00000121177	Gm57325	56.5844	-0.841732	0.342167	-2.46	0.0138936	0.126579	NA	NA	-0.237233	0.311291	0.698178
ENSMUSG00000094505	Ighv8-6	9.56732	-1.25418	0.640083	-1.9594	0.0500663	NA	NA	NA	-0.122595	0.298118	0.698519
ENSMUSG00000020826	Nos2	4.58997	1.80838	0.929139	1.9463	0.0516185	NA	NA	NA	0.101345	0.311342	0.69886
ENSMUSG00000103186	Gm37088	26.7647	-0.887868	0.383985	-2.31224	0.0207642	0.163898	NA	NA	-0.200951	0.305461	0.699199
ENSMUSG00000020990	Cdkl1	92.0396	-0.755198	0.23032	-3.2789	0.00104211	0.0192407	NA	NA	-0.466859	0.289078	0.699538
ENSMUSG00000070601	Vmn2r84	182.767	-0.753452	0.200866	-3.75102	0.000176119	0.00468658	NA	NA	-0.567735	0.240741	0.699876
ENSMUSG00000038630	Zkscan16	14.0073	-1.1731	0.59233	-1.98048	0.0476494	0.273837	NA	NA	-0.12858	0.295965	0.700214
ENSMUSG00000098132	Rassf10	3.26295	2.67079	1.28521	2.0781	0.0377005	NA	NA	NA	0.0921684	0.335662	0.70055
ENSMUSG00000001506	Col1a1	49.3932	-0.944549	0.432146	-2.18572	0.0288362	0.200375	NA	NA	-0.1725	0.299641	0.700886
ENSMUSG00000019647	Sema6a	12.514	-1.12144	0.559416	-2.00467	0.0449984	0.263327	NA	NA	-0.134166	0.295384	0.701221
ENSMUSG00000085936	2610307P16Rik	13.0726	-1.10893	0.551245	-2.01168	0.0442541	0.260284	NA	NA	-0.13572	0.295296	0.701556
ENSMUSG00000020866	Cacna1g	4.2628	2.31008	1.14892	2.01065	0.0443628	NA	NA	NA	0.0939114	0.323976	0.701889
ENSMUSG00000096525	Gm2663	4.23179	1.9676	1.00641	1.95507	0.0505746	NA	NA	NA	0.0972986	0.31383	0.702222
ENSMUSG00000034810	Scn7a	7.16583	-1.49738	0.782	-1.91481	0.0555171	NA	NA	NA	-0.107583	0.300993	0.702554
ENSMUSG00000103083	A630035G10Rik	12.6213	-1.23075	0.63065	-1.95155	0.0509914	0.284332	NA	NA	-0.1221	0.295522	0.702885
ENSMUSG00000106031	Gm8848	15.7618	-1.07667	0.530682	-2.02884	0.0424749	0.253875	NA	NA	-0.139576	0.294707	0.703216
ENSMUSG00000045928	4933440M02Rik	8.25113	-1.40375	0.732459	-1.91649	0.0553022	NA	NA	NA	-0.111017	0.298359	0.703545
ENSMUSG00000073490	Ifi207	112.864	0.755974	0.239634	3.1547	0.00160664	0.0264555	NA	NA	0.432679	0.298289	0.703874
ENSMUSG00000030772	Dkk3	11.7457	1.14184	0.575968	1.98247	0.0474262	0.273061	NA	NA	0.129833	0.293841	0.704203
ENSMUSG00000117653	Gm50009	5.52868	-1.68187	0.878335	-1.91484	0.0555133	NA	NA	NA	-0.101326	0.304661	0.70453
ENSMUSG00000067591	Klra3	36.5279	-0.830783	0.336166	-2.47135	0.0134604	0.124076	NA	NA	-0.239763	0.309559	0.704857
ENSMUSG00000120764	4833447P13Rik	10.1937	1.22533	0.629691	1.94593	0.0516633	NA	NA	NA	0.121383	0.294344	0.705183
ENSMUSG00000103156	Gm38293	12.142	-1.1615	0.589502	-1.9703	0.0488039	0.277529	NA	NA	-0.127249	0.293589	0.705508
ENSMUSG00000031497	Tnfsf13b	14.9912	1.14111	0.576967	1.97777	0.047955	0.274625	NA	NA	0.129073	0.293095	0.705833
ENSMUSG00000005699	Pard6a	178.922	0.7627	0.173958	4.3844	1.16308e-05	0.000465332	NA	NA	0.644283	0.189406	0.706157
ENSMUSG00000020330	Hmmr	169.36	0.759932	0.2512	3.02521	0.00248461	0.0365103	NA	NA	0.395704	0.30593	0.70648
ENSMUSG00000046550	Spin2c	21.2634	-0.929084	0.424989	-2.18613	0.0288058	0.200314	NA	NA	-0.1727	0.297177	0.706803
ENSMUSG00000031329	Tsx	2.58919	3.96129	1.73386	2.28467	0.022332	NA	NA	NA	0.0872316	0.373616	0.707125
ENSMUSG00000025757	Hspa4l	1076.12	0.759845	0.177484	4.2812	1.85885e-05	0.000711883	NA	NA	0.634253	0.195531	0.707446
ENSMUSG00000041872	Il17f	7.55655	-1.41476	0.745264	-1.89833	0.0576523	NA	NA	NA	-0.108026	0.295929	0.707766
ENSMUSG00000039787	Cercam	25.6548	-0.883005	0.386897	-2.28228	0.0224731	0.172602	NA	NA	-0.193873	0.30086	0.708086
ENSMUSG00000025461	Scart1	75.7836	-0.751589	0.23367	-3.21645	0.00129787	0.0226567	NA	NA	-0.448456	0.292392	0.708405
ENSMUSG00000031147	Magix	2.36625	-3.43159	1.56976	-2.18607	0.0288106	NA	NA	NA	-0.0867577	0.354244	0.708723
ENSMUSG00000001156	Mxd1	2932.25	0.842687	0.350776	2.40235	0.0162899	0.139819	NA	NA	0.222208	0.305613	0.70904
ENSMUSG00000084137	Gm9085	6.68883	-1.56578	0.828834	-1.88914	0.0588734	NA	NA	NA	-0.101719	0.298548	0.709357
ENSMUSG00000018919	Tm4sf5	3.72524	2.04745	1.05718	1.9367	0.0527816	NA	NA	NA	0.0925098	0.310978	0.709673
ENSMUSG00000021217	Tshz3	12.0692	-1.14628	0.585842	-1.95664	0.0503897	0.28242	NA	NA	-0.125477	0.290446	0.709989
ENSMUSG00000046727	Cystm1	67.7775	0.795916	0.303741	2.62038	0.00878322	0.0933293	NA	NA	0.278987	0.311653	0.710304
ENSMUSG00000120556	Gm36920	9.97034	-1.21312	0.629497	-1.92712	0.0539641	NA	NA	NA	-0.118838	0.290811	0.710618
ENSMUSG00000044303	Cdkn2a	6.636	1.47381	0.781977	1.88472	0.0594679	NA	NA	NA	0.10416	0.29565	0.710931
ENSMUSG00000089652	Gm16025	22.8901	0.887188	0.392827	2.25847	0.0239164	0.179615	NA	NA	0.188482	0.298799	0.711244
ENSMUSG00000086211	Gm12462	12.6255	-1.1373	0.580951	-1.95765	0.0502715	0.282251	NA	NA	-0.125896	0.28989	0.711556
ENSMUSG00000049539	H1f1	9.32353	-1.34213	0.708989	-1.89302	0.0583554	NA	NA	NA	-0.109658	0.292395	0.711867
ENSMUSG00000031286	Glt28d2	15.2103	1.08711	0.547758	1.98466	0.0471827	0.272352	NA	NA	0.131703	0.289433	0.712177
ENSMUSG00000095609	Anxa2r1	27.3345	0.912245	0.415284	2.19668	0.0280435	0.197005	NA	NA	0.175007	0.295689	0.712487
ENSMUSG00000070643	Sox13	19.6996	-0.936636	0.435609	-2.15017	0.0315414	0.212419	NA	NA	-0.165223	0.293717	0.712797
ENSMUSG00000045636	Mtus1	9.21722	-1.3279	0.702397	-1.89053	0.0586874	NA	NA	NA	-0.109761	0.291422	0.713105
ENSMUSG00000042246	Tmc7	20.8296	-0.940436	0.438877	-2.14282	0.0321272	0.214717	NA	NA	-0.163706	0.293348	0.713413
ENSMUSG00000002459	Rgs20	1.50875	4.22202	1.83171	2.30496	0.0211686	NA	NA	NA	0.0846567	0.376819	0.71372
ENSMUSG00000116004	Gm49539	5.64721	-1.70623	0.906002	-1.88326	0.0596657	NA	NA	NA	-0.0963765	0.299935	0.714026
ENSMUSG00000039109	F13a1	18.2382	-1.02035	0.501863	-2.03312	0.0420404	0.25246	NA	NA	-0.141653	0.289282	0.714332
ENSMUSG00000080929	Gm12891	10.3283	1.16232	0.602132	1.93034	0.0535647	NA	NA	NA	0.120857	0.287882	0.714638
ENSMUSG00000111212	5330432J10Rik	53.3322	-0.810167	0.323188	-2.5068	0.0121831	0.116003	NA	NA	-0.24818	0.307209	0.714942
ENSMUSG00000105196	Mir142	92.5214	0.749938	0.23962	3.1297	0.00174987	0.028116	NA	NA	0.423412	0.297253	0.715246
ENSMUSG00000086612	Gm12064	10.3357	-1.41311	0.756384	-1.86825	0.0617273	NA	NA	NA	-0.103884	0.291337	0.71555
ENSMUSG00000083875	Gm13831	1.60173	-3.94873	1.75952	-2.24421	0.0248191	NA	NA	NA	-0.0829847	0.364213	0.715853
ENSMUSG00000078521	Aunip	17.9535	1.10138	0.562467	1.95813	0.0502147	0.28212	NA	NA	0.126966	0.287	0.716155
ENSMUSG00000022899	Slc15a2	3630.46	1.27237	0.674155	1.88735	0.0591136	0.31113	NA	NA	0.111068	0.288364	0.716456
ENSMUSG00000055407	Map6	22.9281	0.926918	0.431323	2.14901	0.0316336	0.212791	NA	NA	0.165074	0.29204	0.716757
ENSMUSG00000094134	Ighv5-15	63.5461	0.797731	0.310553	2.56874	0.0102068	0.102978	NA	NA	0.264405	0.308601	0.717057
ENSMUSG00000040264	Gbp2b	13.0391	1.06416	0.53674	1.98263	0.0474083	0.273061	NA	NA	0.131949	0.286983	0.717356
ENSMUSG00000083783	Gm12739	3.97303	-2.09655	1.09404	-1.91633	0.0553229	NA	NA	NA	-0.0886283	0.307743	0.717654
ENSMUSG00000026883	Dab2ip	112.989	-0.749191	0.18892	-3.96564	7.31982e-05	0.00225096	NA	NA	-0.595169	0.217966	0.717953
ENSMUSG00000052560	Cpne8	3.96695	-2.09785	1.09692	-1.91248	0.0558148	NA	NA	NA	-0.08814	0.307123	0.71825
ENSMUSG00000107205	Gm42576	23.6216	-0.889444	0.40069	-2.21978	0.0264335	0.190374	NA	NA	-0.179965	0.294507	0.718547
ENSMUSG00000034837	Gnat1	4.82943	1.84637	0.983544	1.87726	0.0604821	NA	NA	NA	0.091283	0.300395	0.718843
ENSMUSG00000116957	Gm34680	1.64587	-3.9804	1.77627	-2.24087	0.0250342	NA	NA	NA	-0.0820537	0.363268	0.719138
ENSMUSG00000020191	Spmip7	18.7839	-0.955873	0.45667	-2.09314	0.0363369	0.232284	NA	NA	-0.153829	0.289128	0.719433
ENSMUSG00000041498	Kif14	118.925	0.744683	0.227778	3.26933	0.00107801	0.0196528	NA	NA	0.459947	0.285513	0.719727
ENSMUSG00000039349	C130074G19Rik	3.33597	-2.2969	1.18458	-1.939	0.0525018	NA	NA	NA	-0.0857542	0.311616	0.720021
ENSMUSG00000016262	Sertad4	6.16858	-1.63599	0.883026	-1.85271	0.0639245	NA	NA	NA	-0.0947163	0.294238	0.720314
ENSMUSG00000035829	Ppp1r26	2.02923	3.58118	1.65453	2.16447	0.0304282	NA	NA	NA	0.0813821	0.34896	0.720606
ENSMUSG00000035441	Myo1d	44.845	-0.823859	0.34077	-2.41764	0.0156215	0.136156	NA	NA	-0.225403	0.302545	0.720898
ENSMUSG00000120634	Gm56611	3.4457	-2.35298	1.20968	-1.94513	0.0517593	NA	NA	NA	-0.084978	0.312605	0.721189
ENSMUSG00000037455	Slc18b1	2.96603	-2.78629	1.37853	-2.0212	0.0432589	NA	NA	NA	-0.0827739	0.324777	0.721479
ENSMUSG00000096577	Ighv1-71	141.012	-1.12045	0.580433	-1.93037	0.0535605	0.292598	NA	NA	-0.122048	0.284737	0.721769
ENSMUSG00000117442	1810073O08Rik	5.91062	-1.54824	0.83812	-1.84727	0.0647075	NA	NA	NA	-0.0967828	0.29181	0.722058
ENSMUSG00000107092	Gm7993	139.792	0.761903	0.267522	2.848	0.00439943	0.0567071	NA	NA	0.342262	0.308685	0.722346
ENSMUSG00000031262	Cenpi	86.6797	0.746295	0.237077	3.14791	0.00164444	0.0268164	NA	NA	0.427342	0.294709	0.722634
ENSMUSG00000107709	9430018G01Rik	4.87906	-1.73923	0.937464	-1.85525	0.063561	NA	NA	NA	-0.091847	0.296014	0.722922
ENSMUSG00000065444	Mir27a	7.91608	1.33937	0.72218	1.85463	0.0636497	NA	NA	NA	0.104371	0.286681	0.723208
ENSMUSG00000016494	Cd34	22.655	-0.957895	0.461445	-2.07586	0.0379068	0.238187	NA	NA	-0.15056	0.287159	0.723494
ENSMUSG00000014543	Klra17	3.66507	-2.46125	1.25907	-1.95481	0.0506057	NA	NA	NA	-0.0833072	0.314106	0.72378
ENSMUSG00000048327	Ckap2l	227.309	0.765362	0.161393	4.74222	2.11384e-06	0.000101716	NA	NA	0.667409	0.170735	0.724065
ENSMUSG00000079299	Klrb1	7.29848	-1.33986	0.724118	-1.85034	0.064265	NA	NA	NA	-0.103773	0.28609	0.724349
ENSMUSG00000000394	Gcg	5.79181	1.78456	0.963619	1.85194	0.064035	NA	NA	NA	0.0900825	0.295986	0.724632
ENSMUSG00000097711	Gm5523	3.21554	2.16983	1.14011	1.90317	0.0570178	NA	NA	NA	0.0850927	0.305766	0.724915
ENSMUSG00000041248	Kcnj1	53.432	-0.771376	0.283523	-2.72068	0.00651475	0.0753456	NA	NA	-0.305545	0.308898	0.725198
ENSMUSG00000076646	Ighv2-6-8	39.9822	0.904138	0.418071	2.16264	0.030569	0.208516	NA	NA	0.167977	0.290045	0.72548
ENSMUSG00000112960	Gm47254	1.57966	-3.93263	1.78264	-2.20608	0.0273786	NA	NA	NA	-0.0792751	0.355875	0.725761
ENSMUSG00000075184	F930017D23Rik	20.201	-0.924135	0.436099	-2.11909	0.0340827	0.223062	NA	NA	-0.159185	0.287801	0.726042
ENSMUSG00000107733	Gm8774	18.1992	-0.955589	0.462252	-2.06725	0.0387111	0.240765	NA	NA	-0.149004	0.28573	0.726322
ENSMUSG00000096078	Ighv1-62-2	178.323	-1.55868	0.852015	-1.8294	0.06734	0.335688	NA	NA	-0.0942	0.289408	0.726601
ENSMUSG00000114372	2310067P03Rik	2.9578	-2.78247	1.39135	-1.99984	0.0455178	NA	NA	NA	-0.0805818	0.321069	0.72688
ENSMUSG00000032818	Loxhd1	18.707	-1.00376	0.500977	-2.00362	0.0451112	0.263904	NA	NA	-0.136866	0.283446	0.727159
ENSMUSG00000053121	Gm5129	4.84828	-1.72857	0.941209	-1.83655	0.066277	NA	NA	NA	-0.0899117	0.293098	0.727437
ENSMUSG00000109814	Gm45847	2.8677	2.50544	1.28545	1.94908	0.051286	NA	NA	NA	0.0816085	0.31311	0.727714
ENSMUSG00000086748	Gm13261	1.51219	4.22466	1.87895	2.24842	0.0245496	NA	NA	NA	0.0786373	0.363472	0.72799
ENSMUSG00000040627	Aicda	115.036	1.22295	0.656317	1.86336	0.0624122	0.321853	NA	NA	0.109151	0.282366	0.728266
ENSMUSG00000044052	Ccr10	6.01175	-1.5901	0.87081	-1.826	0.0678506	NA	NA	NA	-0.0928155	0.289517	0.728542
ENSMUSG00000042359	Osbpl6	7.30191	-1.34145	0.731057	-1.83494	0.0665143	NA	NA	NA	-0.101657	0.283985	0.728816
ENSMUSG00000068246	Apol9b	11.7317	1.25362	0.676905	1.85199	0.064027	0.326481	NA	NA	0.106647	0.282437	0.729091
ENSMUSG00000021362	Gcm2	10.7059	1.12864	0.593953	1.90022	0.0574036	NA	NA	NA	0.117223	0.281264	0.729364
ENSMUSG00000022032	Scara5	8.04396	-1.36548	0.746278	-1.82972	0.067292	NA	NA	NA	-0.100228	0.284155	0.729637
ENSMUSG00000000730	Dnmt3l	14.0674	1.00999	0.507696	1.98936	0.0466612	0.270164	NA	NA	0.134324	0.282276	0.72991
ENSMUSG00000099693	Gm29284	24.0984	0.879126	0.399205	2.20219	0.0276519	0.195725	NA	NA	0.176196	0.290488	0.730182
MamGypLTR1a:LTR:Gypsy	MamGypLTR1a:LTR:Gypsy	16.891	-0.997756	0.498652	-2.00091	0.0454023	0.264997	LTR	Gypsy	-0.136527	0.282405	0.730453
ENSMUSG00000120115	Gm57206	140.402	0.745807	0.186682	3.99507	6.46744e-05	0.00204644	NA	NA	0.596291	0.214176	0.730724
ENSMUSG00000106776	Gm42646	2.98603	-2.80169	1.40759	-1.99042	0.0465446	NA	NA	NA	-0.0791772	0.319421	0.730994
ENSMUSG00000117990	Gm32027	2.21799	-3.32932	1.59941	-2.08159	0.0373796	NA	NA	NA	-0.0776858	0.333872	0.731264
ENSMUSG00000089714	Gm16092	114.408	0.745316	0.186303	4.00055	6.3196e-05	0.00201338	NA	NA	0.596575	0.213525	0.731533
ENSMUSG00002076532	Gm54899	7.83228	-1.30223	0.711992	-1.829	0.0674001	NA	NA	NA	-0.102064	0.281558	0.731802
ENSMUSG00000086446	Prkag2os1	7.51894	-1.59203	0.879243	-1.81068	0.0701897	NA	NA	NA	-0.0908959	0.287359	0.73207
ENSMUSG00000000266	Mid2	13.5477	1.076	0.560721	1.91895	0.0549907	0.297299	NA	NA	0.121457	0.279508	0.732338
ENSMUSG00000103367	Gm38158	11.8687	-1.10623	0.582915	-1.89775	0.0577292	0.305924	NA	NA	-0.11746	0.279215	0.732605
ENSMUSG00000067714	Lpar5	89.786	-0.763994	0.279537	-2.73307	0.00627462	0.0731909	NA	NA	-0.308144	0.306814	0.732872
ENSMUSG00000024084	Qpct	29.9375	-0.845323	0.370785	-2.27982	0.0226185	0.173078	NA	NA	-0.192857	0.292854	0.733138
ENSMUSG00000095859	Ighv1-43	6.30029	-1.45237	0.804721	-1.80482	0.0711036	NA	NA	NA	-0.0943916	0.283423	0.733403
ENSMUSG00000102919	Gm37726	36.6497	-0.80668	0.331999	-2.42977	0.0151085	0.133567	NA	NA	-0.227733	0.299337	0.733668
LTR16D2:LTR:ERVL	LTR16D2:LTR:ERVL	12.8393	-1.07572	0.562827	-1.91128	0.0559682	0.300449	LTR	ERVL	-0.120293	0.27848	0.733933
ENSMUSG00000050103	Agmo	6.23551	-1.4247	0.789671	-1.80417	0.0712051	NA	NA	NA	-0.0951476	0.282549	0.734197
ENSMUSG00000110622	Iqcn	3.56892	1.94007	1.0585	1.83286	0.0668237	NA	NA	NA	0.0834546	0.294314	0.73446
ENSMUSG00000032714	Syde1	60.0006	-0.750897	0.261499	-2.87151	0.00408515	0.0536616	NA	NA	-0.347103	0.304683	0.734723
ENSMUSG00000048416	Mlf1	6.65036	1.46757	0.817668	1.79482	0.072682	NA	NA	NA	0.0927045	0.282452	0.734985
ENSMUSG00000082305	Gm2420	6.75473	1.38499	0.769534	1.79978	0.0718961	NA	NA	NA	0.0957933	0.28071	0.735247
ENSMUSG00000015880	Ncapg	345.55	0.744847	0.183305	4.06344	4.83552e-05	0.0016087	NA	NA	0.603125	0.207897	0.735509
ENSMUSG00000069270	H2ac6	15.2551	-1.00528	0.512047	-1.96326	0.0496157	0.280582	NA	NA	-0.130118	0.27839	0.735769
ENSMUSG00000047907	Tshz2	18.5173	1.01159	0.517042	1.95649	0.050407	0.282431	NA	NA	0.128889	0.278198	0.73603
ENSMUSG00000097029	Gm26560	2.96261	-2.78079	1.42008	-1.9582	0.0502064	NA	NA	NA	-0.0763629	0.314148	0.736289
ENSMUSG00000037032	Apbb1	33.251	-0.82062	0.349326	-2.34915	0.0188163	0.153479	NA	NA	-0.208401	0.294827	0.736549
ENSMUSG00000057182	Scn3a	3.41683	-2.32414	1.23722	-1.87852	0.0603102	NA	NA	NA	-0.0785265	0.302114	0.736807
ENSMUSG00000034040	Galnt17	3.53652	1.95419	1.07222	1.82256	0.0683708	NA	NA	NA	0.0819459	0.292903	0.737066
ENSMUSG00000080180	Gm17235	7.73183	-1.28405	0.709734	-1.8092	0.0704194	NA	NA	NA	-0.100006	0.278098	0.737323
ENSMUSG00000075225	Ccdc162	14.7031	-1.00325	0.512163	-1.95884	0.0501313	0.282078	NA	NA	-0.129446	0.277608	0.73758
ENSMUSG00000112458	Gm40773	16.2423	-0.980312	0.493896	-1.98486	0.0471604	0.272352	NA	NA	-0.134172	0.278327	0.737837
ENSMUSG00000060380	C030014I23Rik	7.75653	-1.29125	0.714975	-1.80601	0.0709164	NA	NA	NA	-0.0993805	0.27799	0.738093
ENSMUSG00000043531	Sorcs1	2.21546	3.70989	1.75583	2.1129	0.0346092	NA	NA	NA	0.0739279	0.338176	0.738349
ENSMUSG00000120318	Gm57072	159.905	-0.737192	0.198252	-3.71847	0.000200434	0.0052214	NA	NA	-0.552308	0.238224	0.738604
ENSMUSG00000111895	Gm47252	2.89237	2.45823	1.2979	1.89401	0.0582231	NA	NA	NA	0.0769857	0.304476	0.738858
ENSMUSG00000007783	Cpt1c	2.89237	2.45823	1.2979	1.89401	0.0582231	NA	NA	NA	0.0769857	0.304476	0.739112
ENSMUSG00000020089	Ppa1	526.36	0.769489	0.150512	5.11247	3.17972e-07	1.91754e-05	NA	NA	0.686139	0.157014	0.739366
ENSMUSG00000032113	Chek1	117.065	0.736271	0.230927	3.18833	0.00143097	0.0242728	NA	NA	0.434912	0.288024	0.739619
ENSMUSG00000097134	1110002J07Rik	8.54343	1.26064	0.697713	1.80681	0.0707918	NA	NA	NA	0.100381	0.276713	0.739871
L1M3a:LINE:L1	L1M3a:LINE:L1	8.25171	-1.25231	0.692354	-1.80877	0.0704866	NA	LINE	L1	-0.100879	0.276572	0.740123
hAT-4b_Ther:DNA:hAT-Tip100	hAT-4b_Ther:DNA:hAT-Tip100	9.24088	-1.18603	0.648289	-1.82948	0.0673283	NA	DNA	hAT-Tip100	-0.105537	0.275724	0.740375
ENSMUSG00000115109	Gm49032	4.73158	-1.68162	0.942342	-1.78451	0.0743409	NA	NA	NA	-0.0852351	0.2851	0.740625
ENSMUSG00000012889	Podnl1	209.199	0.744331	0.18117	4.10848	3.98277e-05	0.00136236	NA	NA	0.607327	0.203991	0.740876
ENSMUSG00000114859	Gm47735	3.8908	1.77721	0.992571	1.79051	0.0733726	NA	NA	NA	0.0832351	0.287042	0.741126
ENSMUSG00000079190	ENSMUSG00000079190	272.04	0.756144	0.164696	4.59114	4.40827e-06	0.000198736	NA	NA	0.65212	0.175698	0.741375
ENSMUSG00000097476	Gm26583	18.0988	-0.940137	0.463807	-2.027	0.0426625	0.254305	NA	NA	-0.142037	0.278573	0.741624
ENSMUSG00000071984	Fndc1	17.4923	-1.00566	0.518048	-1.94125	0.0522274	0.288339	NA	NA	-0.126588	0.275644	0.741873
ENSMUSG00000029108	Pcdh7	1.68738	-4.01149	1.86804	-2.14743	0.0317594	NA	NA	NA	-0.0722927	0.343418	0.742121
ENSMUSG00000025089	Gfra1	8.50109	-1.30801	0.732347	-1.78605	0.074092	NA	NA	NA	-0.0963481	0.276069	0.742368
ENSMUSG00000120321	Gm51802	23.831	-0.858974	0.391749	-2.19267	0.0283315	0.198352	NA	NA	-0.174149	0.285642	0.742615
ENSMUSG00000040413	Timd2	24.8383	0.898133	0.428594	2.09553	0.0361236	0.231806	NA	NA	0.154917	0.280866	0.742862
ENSMUSG00000104118	Gm37298	13.6678	-1.20097	0.662902	-1.81169	0.0700334	0.343129	NA	NA	-0.102734	0.274288	0.743108
ENSMUSG00000070577	Gm572	2.91301	-2.75167	1.42742	-1.92772	0.0538901	NA	NA	NA	-0.0739866	0.309381	0.743354
ENSMUSG00000041347	Bdkrb1	8.86029	1.23281	0.685028	1.79964	0.0719169	NA	NA	NA	0.100254	0.274427	0.743599
ENSMUSG00000051906	Cd209f	1.45689	-3.81176	1.80774	-2.10858	0.0349807	NA	NA	NA	-0.0718618	0.336919	0.743843
ENSMUSG00000037709	Fam13a	3.77836	-2.00942	1.11241	-1.80636	0.0708626	NA	NA	NA	-0.0787872	0.290892	0.744088
ENSMUSG00000109342	Gm32983	3.65215	-1.9497	1.08467	-1.79751	0.0722548	NA	NA	NA	-0.0793874	0.289349	0.744331
ENSMUSG00000065987	Cd209b	1.4872	-3.83576	1.81724	-2.11076	0.034793	NA	NA	NA	-0.07168	0.33722	0.744574
ENSMUSG00000051669	AU021092	10.4951	1.09238	0.587976	1.85786	0.0631892	NA	NA	NA	0.112017	0.272992	0.744817
ENSMUSG00000040606	Kazn	4.13614	-1.76664	0.99781	-1.77052	0.0766402	NA	NA	NA	-0.0813428	0.284209	0.745059
ENSMUSG00000071234	Syndig1l	1.47073	-3.82257	1.81927	-2.10116	0.0356272	NA	NA	NA	-0.0710154	0.335493	0.745301
ENSMUSG00000048218	Amigo2	557.971	0.790921	0.128629	6.14887	7.80348e-10	7.03602e-08	NA	NA	0.732417	0.132946	0.745543
ENSMUSG00000038463	Olfml2b	3.15259	-2.20349	1.20967	-1.82156	0.068521	NA	NA	NA	-0.075602	0.29368	0.745784
ENSMUSG00000048138	Dmrt2	4.07887	2.22364	1.219	1.82416	0.0681282	NA	NA	NA	0.0753891	0.294088	0.746024
ENSMUSG00000107263	Gm42471	1.8414	3.42954	1.691	2.02811	0.0425492	NA	NA	NA	0.0707918	0.324034	0.746264
ENSMUSG00000120424	Gm56782	4.32215	-1.84924	1.0437	-1.77182	0.0764251	NA	NA	NA	-0.0792912	0.285148	0.746504
ENSMUSG00000021684	Pde8b	24.9541	-0.868192	0.404758	-2.14496	0.0319557	0.213987	NA	NA	-0.164545	0.281774	0.746743
ENSMUSG00000097795	Gm7678	1.31658	4.02638	1.89338	2.12656	0.0334568	NA	NA	NA	0.0701769	0.339325	0.746981
ENSMUSG00000112854	Gm38403	1.3153	4.02531	1.89363	2.12571	0.0335276	NA	NA	NA	0.0701171	0.339169	0.74722
ENSMUSG00000026833	Olfm1	11.9576	-1.11859	0.611583	-1.82901	0.0673976	0.335705	NA	NA	-0.107318	0.271317	0.747457
ENSMUSG00000034645	Zyg11a	2.85429	2.50237	1.34282	1.86353	0.0623884	NA	NA	NA	0.073023	0.299966	0.747695
ENSMUSG00000031558	Slit2	2.23957	-3.34267	1.66566	-2.00681	0.0447701	NA	NA	NA	-0.0703381	0.320728	0.747931
ENSMUSG00000104920	Gm43215	3.44627	-2.3586	1.2841	-1.83676	0.066245	NA	NA	NA	-0.0735642	0.296071	0.748168
ENSMUSG00000047787	Flrt1	7.9621	-1.33877	0.762954	-1.75472	0.0793064	NA	NA	NA	-0.0916257	0.273226	0.748404
ENSMUSG00000087451	Gm12970	2.36883	2.80439	1.46815	1.91015	0.0561133	NA	NA	NA	0.0712826	0.30664	0.748639
ENSMUSG00000020032	Nuak1	72.2843	-0.737059	0.247652	-2.97619	0.00291858	0.04135	NA	NA	-0.374842	0.298164	0.748874
ENSMUSG00000107970	Gm49058	14.2076	-1.01181	0.532311	-1.90079	0.0573291	0.304411	NA	NA	-0.120228	0.271258	0.749109
ENSMUSG00000085223	Gm11210	4.6469	-1.63871	0.939918	-1.74346	0.0812538	NA	NA	NA	-0.0818839	0.27901	0.749343
ENSMUSG00000112124	Gm19056	2.68377	2.3782	1.2955	1.83575	0.0663951	NA	NA	NA	0.0730365	0.295949	0.749576
ENSMUSG00000029417	Cxcl9	55.1364	0.75043	0.273445	2.74436	0.00606292	0.0718116	NA	NA	0.309371	0.302431	0.74981
ENSMUSG00000114418	Gm18883	5.18934	-1.54969	0.891593	-1.73811	0.0821916	NA	NA	NA	-0.0837449	0.276783	0.750042
ENSMUSG00000105870	7330423F06Rik	7.02179	1.41213	0.811446	1.74026	0.0818134	NA	NA	NA	0.0878444	0.273766	0.750275
ENSMUSG00000121502	ENSMUSG00000121502	27.3132	-0.844006	0.384448	-2.19537	0.028137	0.197437	NA	NA	-0.174627	0.283116	0.750507
ENSMUSG00000112734	Gm47644	3.67767	-1.95518	1.10536	-1.76882	0.0769244	NA	NA	NA	-0.0762914	0.285495	0.750738
ENSMUSG00000027715	Ccna2	539.267	0.747431	0.170409	4.3861	1.15403e-05	0.000462959	NA	NA	0.63258	0.184998	0.750969
ENSMUSG00000033752	Mnd1	19.3788	0.941541	0.475725	1.97917	0.0477967	0.274259	NA	NA	0.133921	0.272928	0.751199
ENSMUSG00000104214	Gm36638	35.5623	-0.802304	0.341545	-2.34905	0.0188216	0.153479	NA	NA	-0.207794	0.290475	0.75143
ENSMUSG00000079014	Serpina3i	5.045	1.52799	0.882779	1.73089	0.0834715	NA	NA	NA	0.0835473	0.275428	0.751659
ENSMUSG00000040016	Ptger3	3.18722	-2.21899	1.2332	-1.79937	0.0719597	NA	NA	NA	-0.0730716	0.290667	0.751889
ENSMUSG00000015852	Fcrl2	3.18722	-2.21899	1.2332	-1.79937	0.0719597	NA	NA	NA	-0.0730716	0.290667	0.752117
ENSMUSG00000029671	Wnt16	9.79054	-1.17008	0.656473	-1.78238	0.0746878	NA	NA	NA	-0.0997757	0.268865	0.752346
ENSMUSG00000002012	Pnck	5.61447	-1.44507	0.836474	-1.72757	0.0840649	NA	NA	NA	-0.0854768	0.27308	0.752574
ENSMUSG00000038570	Saxo2	12.1697	1.08068	0.592051	1.82532	0.0679528	0.336754	NA	NA	0.10779	0.268084	0.752802
ENSMUSG00000118672	Muc4	3.03153	2.06446	1.16625	1.77016	0.0766997	NA	NA	NA	0.0737933	0.286243	0.753029
ENSMUSG00002076797	Gm54787	2.05715	-3.21414	1.64183	-1.95766	0.0502705	NA	NA	NA	-0.0681528	0.313179	0.753255
ENSMUSG00002075931	Snord3b2	4.71697	-1.67544	0.970842	-1.72576	0.0843905	NA	NA	NA	-0.0790145	0.277277	0.753482
ENSMUSG00000119761	Snord3b2	4.71697	-1.67544	0.970842	-1.72576	0.0843905	NA	NA	NA	-0.0790145	0.277277	0.753708
ENSMUSG00000054003	Tdrd9	1.49544	-3.84281	1.8643	-2.06126	0.0392782	NA	NA	NA	-0.0672073	0.328269	0.753933
ENSMUSG00002075453	Snord3b3	6.1533	-1.40385	0.815628	-1.72118	0.0852175	NA	NA	NA	-0.0859014	0.271154	0.754158
ENSMUSG00000119648	Snord3b3	6.1533	-1.40385	0.815628	-1.72118	0.0852175	NA	NA	NA	-0.0859014	0.271154	0.754383
ENSMUSG00000094164	Ighv2-3	313.386	-1.45362	0.846098	-1.71803	0.0857915	0.383051	NA	NA	-0.0841752	0.272117	0.754607
ENSMUSG00000093656	Gm20628	9.0502	-1.14747	0.64493	-1.77922	0.0752038	NA	NA	NA	-0.0999773	0.26713	0.754831
ENSMUSG00000091017	Garin4	1.31785	4.02746	1.93487	2.08151	0.0373869	NA	NA	NA	0.0662719	0.331072	0.755054
ENSMUSG00000027073	Prg2	37.4317	0.792976	0.334903	2.36778	0.0178952	0.148651	NA	NA	0.211889	0.290018	0.755277
ENSMUSG00000115137	Gm34794	4.30097	-1.84162	1.06455	-1.72995	0.0836386	NA	NA	NA	-0.075197	0.279635	0.7555
ENSMUSG00000087365	Mir503hg	8.61765	-1.18426	0.673827	-1.75751	0.0788306	NA	NA	NA	-0.0962672	0.266665	0.755722
ENSMUSG00000020649	Rrm2	578.563	0.753771	0.159906	4.71385	2.43078e-06	0.000116065	NA	NA	0.656562	0.169085	0.755944
ENSMUSG00000000159	Igsf5	1.46249	-3.81596	1.86888	-2.04184	0.041167	NA	NA	NA	-0.0659606	0.325048	0.756166
ENSMUSG00000117444	Gm50020	1.46249	-3.81596	1.86888	-2.04184	0.041167	NA	NA	NA	-0.0659606	0.325048	0.756386
ENSMUSG00000031230	Fgf16	1.82538	3.42464	1.73265	1.97653	0.0480949	NA	NA	NA	0.0663552	0.315627	0.756607
ENSMUSG00000030137	Tuba8	5.71901	1.37649	0.80389	1.71228	0.0868448	NA	NA	NA	0.0856538	0.269249	0.756827
ENSMUSG00000121728	ENSMUSG00000121728	62.1237	-0.734356	0.252524	-2.90807	0.00363669	0.0491973	NA	NA	-0.35422	0.298219	0.757047
ENSMUSG00000076309	Mir147	2.38829	2.7844	1.49381	1.86396	0.0623278	NA	NA	NA	0.0675022	0.299966	0.757266
ENSMUSG00000111546	Gm47050	23.664	0.849208	0.397153	2.13824	0.0324975	0.215728	NA	NA	0.163232	0.277654	0.757485
ENSMUSG00000051969	Tlr11	4.79964	-1.70504	0.997366	-1.70955	0.08735	NA	NA	NA	-0.0765746	0.275645	0.757704
ENSMUSG00000041741	Pde3a	3.52812	-1.88487	1.09177	-1.72644	0.084269	NA	NA	NA	-0.0737926	0.279551	0.757922
ENSMUSG00000091149	Gm17020	4.95711	-1.76844	1.03165	-1.71418	0.0864952	NA	NA	NA	-0.075441	0.276957	0.758139
ENSMUSG00000087431	Gm16054	2.07363	-3.224	1.66573	-1.93549	0.0529308	NA	NA	NA	-0.0660822	0.30978	0.758357
ENSMUSG00000064348	mt-Tn	279.067	0.746913	0.166805	4.47776	7.54294e-06	0.00031914	NA	NA	0.63816	0.179382	0.758574
ENSMUSG00000022479	Vdr	16.7767	1.17016	0.667155	1.75396	0.0794379	0.367309	NA	NA	0.0962046	0.265462	0.75879
ENSMUSG00000101595	Gm29395	1.52871	-3.86937	1.89961	-2.03693	0.0416573	NA	NA	NA	-0.0647939	0.324032	0.759006
ENSMUSG00000074419	Pira13	110.27	-0.724458	0.219642	-3.29836	0.000972514	0.0181543	NA	NA	-0.458722	0.274832	0.759222
ENSMUSG00000084320	Gm14125	2.04627	-3.20689	1.66629	-1.92456	0.0542841	NA	NA	NA	-0.0654387	0.308188	0.759437
ENSMUSG00000020701	Tmem132e	2.69067	-2.62528	1.43712	-1.82676	0.0677357	NA	NA	NA	-0.0671998	0.294876	0.759652
ENSMUSG00000115965	Gm30564	2.70582	2.34278	1.31614	1.78003	0.0750704	NA	NA	NA	0.0686054	0.288394	0.759867
ENSMUSG00000027488	Snta1	13.1466	-1.02653	0.559626	-1.83432	0.0666061	0.333862	NA	NA	-0.110327	0.264698	0.760081
ENSMUSG00000062515	Fabp4	30.957	-0.881003	0.431256	-2.04288	0.0410645	0.248912	NA	NA	-0.145512	0.272038	0.760295
ENSMUSG00002074900	Gm56414	4.72738	-1.67642	0.990352	-1.69275	0.0905034	NA	NA	NA	-0.0756045	0.273225	0.760508
ENSMUSG00000032204	Aqp9	28.6437	-0.862005	0.413661	-2.08384	0.0371744	0.235431	NA	NA	-0.152971	0.273705	0.760721
ENSMUSG00000015980	Lrrc27	9.20898	-1.16847	0.671401	-1.74034	0.0817991	NA	NA	NA	-0.0945842	0.263775	0.760934
ENSMUSG00000102732	Gm37342	2.56664	-2.5446	1.41206	-1.80204	0.0715384	NA	NA	NA	-0.066569	0.29155	0.761146
ENSMUSG00000101156	Gm29114	30.7508	0.807865	0.358169	2.25554	0.0240993	0.180277	NA	NA	0.186854	0.28226	0.761358
ENSMUSG00002076430	Gm54550	1.98286	-3.14336	1.65535	-1.89891	0.0575761	NA	NA	NA	-0.0643257	0.304566	0.76157
ENSMUSG00000120038	Gm36462	22.2026	-0.911454	0.462993	-1.96862	0.0489972	0.277989	NA	NA	-0.13266	0.267817	0.761781
ENSMUSG00000031654	Cbln1	1.93312	-3.11223	1.64535	-1.89152	0.0585544	NA	NA	NA	-0.0642164	0.303558	0.761992
ENSMUSG00000025592	Dach2	3.06141	-2.14194	1.23587	-1.73314	0.0830701	NA	NA	NA	-0.0685731	0.281867	0.762202
ENSMUSG00000046213	Cym	2.08187	-3.22898	1.69387	-1.90627	0.0566147	NA	NA	NA	-0.0635771	0.305495	0.762412
ENSMUSG00000026463	Atp2b4	405.596	0.758447	0.151906	4.99288	5.9486e-07	3.30806e-05	NA	NA	0.672397	0.158713	0.762622
ENSMUSG00000120535	Gm56715	3.70605	-1.98542	1.16162	-1.70918	0.0874178	NA	NA	NA	-0.0698069	0.278137	0.762831
ENSMUSG00000121126	Gm56554	2.58391	-2.54757	1.42196	-1.79159	0.0731982	NA	NA	NA	-0.0656098	0.2902	0.76304
ENSMUSG00000000416	Cttnbp2	2.16111	2.70172	1.48868	1.81485	0.0695477	NA	NA	NA	0.0647751	0.293326	0.763249
ENSMUSG00000013611	Snx31	3.03462	-2.13654	1.23906	-1.72432	0.0846505	NA	NA	NA	-0.067891	0.280765	0.763457
ENSMUSG00000080152	H3f4	4.53719	-1.58708	0.951318	-1.66829	0.0952577	NA	NA	NA	-0.0754091	0.268961	0.763665
ENSMUSG00000082457	Gm13776	5.57686	-1.43855	0.861904	-1.66904	0.0951094	NA	NA	NA	-0.0793069	0.265912	0.763873
ENSMUSG00000082484	Gm16177	3.28583	-2.25453	1.29621	-1.73933	0.0819776	NA	NA	NA	-0.0667777	0.283039	0.76408
ENSMUSG00000052563	D930048N14Rik	40.6847	-0.77147	0.318129	-2.42502	0.0153075	0.134622	NA	NA	-0.224735	0.289642	0.764287
ENSMUSG00000097995	Gm24362	1.34237	-3.68702	1.86936	-1.97234	0.0485709	NA	NA	NA	-0.0621485	0.314293	0.764493
ENSMUSG00000041801	Phlda3	7.46742	1.25979	0.745081	1.69081	0.0908734	NA	NA	NA	0.0863897	0.262512	0.764699
ENSMUSG00000076569	Igkv5-39	847.289	-1.29848	0.772068	-1.68182	0.0926037	0.399104	NA	NA	-0.0843694	0.263022	0.764905
ENSMUSG00000033327	Tnxb	44.2702	-0.823694	0.379411	-2.17098	0.0299324	0.205532	NA	NA	-0.16955	0.276529	0.76511
ENSMUSG00000102642	A130048G24Rik	9.03983	-1.14201	0.660618	-1.7287	0.0838635	NA	NA	NA	-0.0938655	0.260928	0.765315
ENSMUSG00000112820	Gm48298	4.68156	-1.64592	0.990704	-1.66136	0.0966405	NA	NA	NA	-0.0732601	0.269106	0.765519
ENSMUSG00000087384	Gm15558	3.02296	-2.12874	1.24302	-1.71255	0.0867956	NA	NA	NA	-0.067004	0.279315	0.765724
ENSMUSG00000118132	4833408A19Rik	7.50016	-1.21442	0.716212	-1.69562	0.0899584	NA	NA	NA	-0.088124	0.261038	0.765927
ENSMUSG00000061143	Maml3	254.392	-0.769548	0.140309	-5.48468	4.14211e-08	3.01708e-06	NA	NA	-0.697776	0.14537	0.766131
ENSMUSG00000022034	Esco2	138.795	0.720843	0.227472	3.16893	0.00153002	0.0254619	NA	NA	0.423889	0.282954	0.766334
ENSMUSG00000039232	Stx11	468.001	0.741191	0.168351	4.40265	1.06938e-05	0.000436541	NA	NA	0.62887	0.182235	0.766537
ENSMUSG00000107083	Gm43313	17.2506	-0.900727	0.459914	-1.95847	0.0501748	0.28212	NA	NA	-0.131182	0.265246	0.766739
ENSMUSG00002076219	Gm55054	3.67217	-1.95611	1.16126	-1.68447	0.0920916	NA	NA	NA	-0.0681929	0.275014	0.766941
ENSMUSG00000026308	Klhl30	3.15181	-2.19946	1.2818	-1.71592	0.0861774	NA	NA	NA	-0.0658435	0.280018	0.767143
ENSMUSG00000034329	Brip1	136.472	0.719567	0.214561	3.35367	0.000797482	0.0153703	NA	NA	0.469841	0.268051	0.767344
ENSMUSG00000099634	Gm29462	3.69646	1.6819	1.01703	1.65374	0.0981794	NA	NA	NA	0.0716527	0.268751	0.767545
ENSMUSG00000117477	Gm50092	9.5073	-1.11687	0.647365	-1.72525	0.0844819	NA	NA	NA	-0.0940883	0.259018	0.767746
ENSMUSG00000110058	Gm5907	1.9028	-3.0926	1.66847	-1.85356	0.0638023	NA	NA	NA	-0.0614588	0.298364	0.767946
ENSMUSG00000027412	Lpin3	9.4501	1.17679	0.693287	1.6974	0.0896209	NA	NA	NA	0.0893014	0.259368	0.768146
ENSMUSG00000002055	Spag5	219.566	0.72384	0.193839	3.73423	0.000188289	0.00496068	NA	NA	0.546533	0.231789	0.768346
ENSMUSG00000120800	Gm56579	41.9691	-0.785422	0.340129	-2.30918	0.0209334	0.164683	NA	NA	-0.198085	0.282579	0.768545
ENSMUSG00000029490	Slc49a3	2.66639	2.4042	1.38479	1.73615	0.0825372	NA	NA	NA	0.0635892	0.283077	0.768744
ENSMUSG00000116947	2410003I16Rik	10.0803	-1.11273	0.647255	-1.71915	0.0855875	NA	NA	NA	-0.0934625	0.258088	0.768943
ENSMUSG00000069806	Cacng7	3.36949	1.8354	1.10805	1.65643	0.0976351	NA	NA	NA	0.0683324	0.27081	0.769141
ENSMUSG00000008153	Clstn3	2.70237	2.33962	1.35768	1.72325	0.0848439	NA	NA	NA	0.0637222	0.281368	0.769339
ENSMUSG00000102252	Snrpn	3.49485	-1.87242	1.12821	-1.65964	0.0969867	NA	NA	NA	-0.0677961	0.271511	0.769536
ENSMUSG00000097184	4632428C04Rik	83.933	-0.742545	0.283219	-2.62181	0.00874649	0.0930454	NA	NA	-0.273642	0.294714	0.769734
ENSMUSG00000078866	Zfp970	37.0592	-0.765217	0.316254	-2.41963	0.0155364	0.135735	NA	NA	-0.223065	0.287511	0.769931
ENSMUSG00000103473	Gm37696	16.7744	-0.907374	0.471261	-1.92542	0.054177	0.294752	NA	NA	-0.125925	0.262419	0.770127
ENSMUSG00000022322	Shcbp1	126.574	0.718877	0.206757	3.47691	0.000507231	0.0109296	NA	NA	0.496824	0.2561	0.770323
ENSMUSG00000050248	Evc2	11.2474	1.11792	0.653853	1.70974	0.0873141	0.386596	NA	NA	0.0922213	0.257386	0.770519
ENSMUSG00000026205	Slc23a3	5.2093	1.37377	0.837879	1.63958	0.101092	NA	NA	NA	0.0779272	0.260841	0.770715
ENSMUSG00000036904	Fzd8	2.52858	-2.52013	1.44443	-1.74473	0.0810326	NA	NA	NA	-0.0621875	0.284354	0.77091
ENSMUSG00000051146	Camk2n2	9.88474	1.13317	0.666763	1.69951	0.0892227	NA	NA	NA	0.0906486	0.257191	0.771105
ENSMUSG00000011179	Odc1	8984.75	0.771243	0.325221	2.37144	0.017719	0.14765	NA	NA	0.211839	0.284906	0.771299
ENSMUSG00000104415	Gm37069	3.50652	-1.87927	1.13782	-1.65164	0.0986084	NA	NA	NA	-0.0669261	0.270675	0.771493
ENSMUSG00000104748	Gm43592	6.41509	-1.27081	0.769297	-1.65191	0.0985524	NA	NA	NA	-0.0818492	0.25866	0.771687
ENSMUSG00000025754	Agbl1	24.4326	-0.874922	0.441308	-1.98257	0.0474159	0.273061	NA	NA	-0.135374	0.264362	0.77188
ENSMUSG00000120686	Gm6297	24.2529	-0.85389	0.419803	-2.03403	0.0419489	0.252149	NA	NA	-0.144172	0.26685	0.772074
ENSMUSG00000029151	Slc30a3	4.02305	1.55977	0.959295	1.62596	0.103959	NA	NA	NA	0.0719409	0.263731	0.772266
ENSMUSG00000117111	Tpt1-ps7	2.89587	-2.04791	1.22759	-1.66824	0.0952686	NA	NA	NA	-0.0648025	0.273761	0.772459
ENSMUSG00000053528	A530021J07Rik	20.586	-0.853859	0.421004	-2.02815	0.042545	0.254012	NA	NA	-0.143164	0.266202	0.772651
ENSMUSG00000047586	Nccrp1	2.16201	2.70375	1.53452	1.76196	0.0780762	NA	NA	NA	0.0604272	0.286697	0.772843
ENSMUSG00000108704	Gm44636	3.40321	-1.81161	1.10732	-1.63603	0.101833	NA	NA	NA	-0.0670212	0.268316	0.773034
ENSMUSG00000026969	Cimip2a	58.2077	0.731004	0.26685	2.73938	0.00615546	0.0723016	NA	NA	0.304803	0.29541	0.773225
ENSMUSG00000085481	Gm16304	5.45021	-1.3881	0.853767	-1.62586	0.103979	NA	NA	NA	-0.0761727	0.259779	0.773416
ENSMUSG00000034487	Poglut3	19.3459	-0.895292	0.464301	-1.92826	0.053823	0.293428	NA	NA	-0.126535	0.261184	0.773607
ENSMUSG00000021950	Anxa8	1.65962	3.25462	1.76324	1.84582	0.0649178	NA	NA	NA	0.0584734	0.297228	0.773797
ENSMUSG00000109708	Gm45809	9.50597	-1.11162	0.655465	-1.69592	0.0899014	NA	NA	NA	-0.0907652	0.255516	0.773987
ENSMUSG00000053465	Hs6st3	1.65835	3.25372	1.76335	1.84519	0.0650099	NA	NA	NA	0.0584387	0.297147	0.774176
ENSMUSG00000065392	Gm25894	50.0499	0.735595	0.276342	2.66189	0.00777022	0.085434	NA	NA	0.283791	0.2943	0.774365
ENSMUSG00000087790	Gm25970	4.66328	-1.64178	1.01496	-1.61758	0.105752	NA	NA	NA	-0.0692055	0.264197	0.774554
ENSMUSG00000118428	Gm5038	1.64444	3.2595	1.76722	1.84442	0.0651213	NA	NA	NA	0.0583	0.297043	0.774743
ENSMUSG00000038560	Sp6	18.2298	-0.890426	0.460656	-1.93295	0.053242	0.291391	NA	NA	-0.127324	0.261059	0.774931
ENSMUSG00000104727	Gm42500	1.63755	3.25462	1.76787	1.84098	0.0656241	NA	NA	NA	0.0581116	0.296603	0.775119
ENSMUSG00000020607	Lratd1	32.6711	0.848581	0.418086	2.02968	0.042389	0.253733	NA	NA	0.143458	0.265537	0.775306
ENSMUSG00000028871	Rspo1	2.15504	2.71998	1.55286	1.7516	0.0798432	NA	NA	NA	0.0593521	0.285484	0.775494
ENSMUSG00000120777	Gm56626	221.316	0.910833	0.482235	1.88878	0.0589217	0.310384	NA	NA	0.12038	0.258834	0.775681
ENSMUSG00000029915	Clec5a	4.00787	1.57666	0.98055	1.60793	0.10785	NA	NA	NA	0.0698357	0.262109	0.775867
ENSMUSG00000045381	Or10aa1	6.39429	-1.26546	0.775703	-1.63137	0.102812	NA	NA	NA	-0.07982	0.256273	0.776054
ENSMUSG00000045284	Dcaf12l1	1.82546	-3.01152	1.67761	-1.79512	0.0726341	NA	NA	NA	-0.0581755	0.290916	0.77624
ENSMUSG00000109181	Gm5605	1.80339	-2.99645	1.67162	-1.79254	0.0730464	NA	NA	NA	-0.0582043	0.290597	0.776425
ENSMUSG00000059042	Klk1b9	1.12875	3.80423	1.98031	1.92103	0.054728	NA	NA	NA	0.0567669	0.306516	0.776611
ENSMUSG00000028873	Cdca8	258.837	0.71716	0.200869	3.57028	0.000356599	0.00827929	NA	NA	0.514393	0.246046	0.776796
ENSMUSG00000111087	Gm47168	3.0004	2.08561	1.26392	1.65011	0.0989196	NA	NA	NA	0.0625072	0.271992	0.77698
ENSMUSG00000114974	Gm21010	2.17187	2.67908	1.54122	1.73828	0.0821615	NA	NA	NA	0.0589823	0.283871	0.777165
UCON11:DNA:TcMar-Tigger	UCON11:DNA:TcMar-Tigger	1.78955	-2.98714	1.67217	-1.78639	0.0740364	NA	DNA	TcMar-Tigger	-0.0578799	0.289847	0.777349
ENSMUSG00000073591	Pcdhb22	3.85599	-1.63159	1.01723	-1.60395	0.108724	NA	NA	NA	-0.0681903	0.2626	0.777533
ENSMUSG00000102133	Gm37106	12.3472	-0.988304	0.556643	-1.77547	0.0758196	0.357605	NA	NA	-0.103336	0.254759	0.777716
ENSMUSG00000118354	Gm19437	1.29263	-3.64324	1.92816	-1.88949	0.0588263	NA	NA	NA	-0.0565027	0.30251	0.777899
ENSMUSG00000084340	Gm14766	3.35689	-1.79573	1.1131	-1.61326	0.106688	NA	NA	NA	-0.0653529	0.26571	0.778082
ENSMUSG00000056699	Gm5533	2.42525	-2.44187	1.43831	-1.69773	0.089558	NA	NA	NA	-0.0597883	0.278738	0.778265
ENSMUSG00000081111	Gm5913	27.7106	0.813243	0.382517	2.12603	0.0335007	0.220731	NA	NA	0.160788	0.269764	0.778447
ENSMUSG00000105501	5330426L24Rik	3.91316	-1.65529	1.03404	-1.6008	0.109422	NA	NA	NA	-0.0673627	0.26263	0.778629
ENSMUSG00000111425	Gm47324	17.6386	-0.954148	0.52706	-1.81032	0.0702457	0.343625	NA	NA	-0.108605	0.255199	0.77881
ENSMUSG00000030103	Bhlhe40	3655.27	0.791318	0.119066	6.64604	3.01078e-11	3.31221e-09	NA	NA	0.741523	0.122689	0.778992
ENSMUSG00000104154	Gm38104	4.97798	-1.47598	0.924967	-1.59571	0.110554	NA	NA	NA	-0.0710796	0.258832	0.779173
ENSMUSG00000120930	Gm56586	3.89541	-1.65005	1.0329	-1.5975	0.110155	NA	NA	NA	-0.0671842	0.26221	0.779353
ENSMUSG00000100760	Gm4035	1.81986	-3.00807	1.68898	-1.78099	0.0749133	NA	NA	NA	-0.0571715	0.289206	0.779534
ENSMUSG00000113094	Gm47447	50.1914	-0.762843	0.321763	-2.37082	0.0177487	0.147699	NA	NA	-0.211306	0.282705	0.779714
ENSMUSG00000091345	Col6a5	1.81722	-3.00589	1.68902	-1.77967	0.0751306	NA	NA	NA	-0.0571047	0.289046	0.779893
ENSMUSG00000040809	Chil3	12.4544	1.09621	0.652474	1.68008	0.0929426	0.400029	NA	NA	0.0893219	0.252903	0.780073
ENSMUSG00000121244	Gm46597	16.8142	-0.909572	0.485791	-1.87235	0.0611579	0.318321	NA	NA	-0.118016	0.25692	0.780252
ENSMUSG00000121767	ENSMUSG00000121767	15.1828	-0.913898	0.490325	-1.86386	0.062341	0.321824	NA	NA	-0.11673	0.256525	0.780431
ENSMUSG00000097973	Gm4929	2.36112	2.81661	1.61265	1.74657	0.0807112	NA	NA	NA	0.0574546	0.285016	0.780609
ENSMUSG00000064371	mt-Tt	37.7719	0.753411	0.309407	2.43502	0.0148912	0.132212	NA	NA	0.226115	0.285558	0.780787
ENSMUSG00000102051	Ly6a2	3.71816	1.66468	1.0454	1.59238	0.1113	NA	NA	NA	0.0663968	0.261898	0.780965
ENSMUSG00000085808	Gm14718	7.56374	1.17865	0.719968	1.63709	0.101612	NA	NA	NA	0.0825811	0.253067	0.781143
ENSMUSG00000090881	Phf11	105.267	0.717571	0.194598	3.68745	0.000226516	0.0057492	NA	NA	0.535193	0.234262	0.78132
ENSMUSG00000042686	Jph1	5.09025	-1.51774	0.958157	-1.58402	0.113189	NA	NA	NA	-0.0690018	0.258527	0.781498
ENSMUSG00000051435	Fhad1	6.4518	1.23201	0.762685	1.61536	0.106233	NA	NA	NA	0.0789938	0.253279	0.781674
ENSMUSG00000054641	Mmrn1	3.91614	-1.65082	1.04169	-1.58475	0.113024	NA	NA	NA	-0.066029	0.260917	0.781851
ENSMUSG00000038872	Zfhx3	28.8445	-0.800927	0.372111	-2.15239	0.031367	0.211704	NA	NA	-0.165718	0.270153	0.782027
ENSMUSG00000068587	Mgam	3.01521	-2.12024	1.29909	-1.63209	0.10266	NA	NA	NA	-0.0603627	0.27028	0.782203
ENSMUSG00000109759	1700011L03Rik	3.66355	1.72121	1.08347	1.58861	0.112149	NA	NA	NA	0.0648182	0.262283	0.782379
ENSMUSG00000103024	Gm37685	3.41008	-1.81286	1.13611	-1.59568	0.110561	NA	NA	NA	-0.0634679	0.264073	0.782554
ENSMUSG00000091859	Vmn2r100	1.12531	3.80085	2.01116	1.88988	0.0587747	NA	NA	NA	0.0546154	0.302286	0.782729
ENSMUSG00000025854	Fam20c	7.94996	1.12715	0.683299	1.64957	0.0990307	NA	NA	NA	0.0851812	0.25163	0.782904
ENSMUSG00000051367	Six1	3.9289	1.75347	1.10449	1.58757	0.112383	NA	NA	NA	0.0640334	0.26258	0.783078
ENSMUSG00000099937	Gm28872	1.76621	-2.97179	1.69142	-1.75697	0.0789221	NA	NA	NA	-0.0559324	0.286363	0.783252
ENSMUSG00000077323	Rnu11	1.76621	-2.97179	1.69142	-1.75697	0.0789221	NA	NA	NA	-0.0559324	0.286363	0.783426
ENSMUSG00000022586	Ly6i	16.1365	0.99878	0.574377	1.73889	0.0820534	0.373636	NA	NA	0.0985159	0.251855	0.7836
ENSMUSG00000110504	Gm45797	9.30896	-1.06396	0.631616	-1.6845	0.0920841	NA	NA	NA	-0.0905887	0.251247	0.783773
ENSMUSG00000114023	Gm6474	3.16431	1.74935	1.10371	1.58497	0.112973	NA	NA	NA	0.0638975	0.262267	0.783946
ENSMUSG00000110077	Gm45632	4.34172	-1.50855	0.958011	-1.57467	0.115333	NA	NA	NA	-0.0683578	0.257402	0.784119
ENSMUSG00000114842	Gm47797	8.91311	-1.11588	0.676667	-1.64908	0.0991317	NA	NA	NA	-0.0853977	0.250937	0.784291
ENSMUSG00000034732	Pabpc5	2.41356	-2.44142	1.46261	-1.66922	0.0950736	NA	NA	NA	-0.0575829	0.275628	0.784463
ENSMUSG00000101337	Dnah7c	3.44039	-1.8253	1.14885	-1.58881	0.112104	NA	NA	NA	-0.0626261	0.263509	0.784635
ENSMUSG00000026683	Nuf2	162.255	0.71515	0.243299	2.93938	0.00328866	0.045687	NA	NA	0.358462	0.290294	0.784807
ENSMUSG00000121216	Gm57476	8.90935	-1.11697	0.67979	-1.64311	0.10036	NA	NA	NA	-0.0847224	0.250405	0.784978
ENSMUSG00000025934	Gsta3	3.94204	-1.68412	1.07116	-1.57224	0.115895	NA	NA	NA	-0.0642037	0.260147	0.785149
ENSMUSG00000118667	Ahnak2	15.1521	-0.912223	0.495675	-1.84036	0.0657147	0.331115	NA	NA	-0.11346	0.25386	0.78532
ENSMUSG00000025141	Myadml2	4.44817	-1.5443	0.985935	-1.56633	0.117272	NA	NA	NA	-0.0667845	0.257283	0.78549
ENSMUSG00000100392	Gm28935	32.2331	-0.781943	0.35232	-2.21941	0.0264586	0.190482	NA	NA	-0.17876	0.273018	0.78566
ENSMUSG00000067430	Zfp763	101.17	-0.710653	0.221253	-3.21194	0.00131841	0.0229048	NA	NA	-0.431179	0.275875	0.78583
ENSMUSG00000072244	Trim6	27.2622	0.798605	0.373178	2.14001	0.0323537	0.215467	NA	NA	0.163331	0.268432	0.786
ENSMUSG00000024989	Cep55	217.434	0.719859	0.186023	3.86974	0.000108953	0.00310383	NA	NA	0.563246	0.217137	0.786169
ENSMUSG00000069266	H4c2	4.82443	-1.413	0.901664	-1.5671	0.117091	NA	NA	NA	-0.0698896	0.254449	0.786339
ENSMUSG00000059900	Tmem40	1.84066	-3.02386	1.72821	-1.7497	0.08017	NA	NA	NA	-0.054679	0.285569	0.786507
ENSMUSG00000081884	Gm11821	4.3434	-1.50981	0.965886	-1.56313	0.118022	NA	NA	NA	-0.0672825	0.256289	0.786676
ENSMUSG00000091243	Vgll3	4.3434	-1.50981	0.965886	-1.56313	0.118022	NA	NA	NA	-0.0672825	0.256289	0.786844
ENSMUSG00000070323	Mmp27	3.34	1.87594	1.18482	1.58332	0.113349	NA	NA	NA	0.0611366	0.263467	0.787012
ENSMUSG00000048960	Prex2	5.63939	-1.47214	0.942766	-1.56151	0.118404	NA	NA	NA	-0.0679997	0.255324	0.78718
ENSMUSG00000105326	6030400A10Rik	5.34128	-1.34351	0.855966	-1.56959	0.116512	NA	NA	NA	-0.071765	0.252738	0.787347
ENSMUSG00000069265	H3c1	10.192	-1.12507	0.690032	-1.63046	0.103005	NA	NA	NA	-0.0831688	0.249611	0.787514
ENSMUSG00000021765	Fst	16.397	0.995521	0.578386	1.72121	0.0852133	0.381754	NA	NA	0.096436	0.249785	0.787681
ENSMUSG00000080465	Snord94	14.4203	-0.953896	0.539356	-1.76859	0.0769631	0.360533	NA	NA	-0.10316	0.250841	0.787848
ENSMUSG00000053965	Pde5a	37.0899	-0.76921	0.337966	-2.276	0.022846	0.174267	NA	NA	-0.19031	0.275629	0.788014
ENSMUSG00000117523	Gm50071	9.33755	-1.06608	0.641601	-1.6616	0.0965936	NA	NA	NA	-0.0879496	0.249098	0.78818
ENSMUSG00000061482	H4c4	15.171	-0.911513	0.498713	-1.82773	0.06759	0.336032	NA	NA	-0.111737	0.252473	0.788346
ENSMUSG00000090078	Gm16147	2.41358	-2.43169	1.47545	-1.6481	0.0993319	NA	NA	NA	-0.0561489	0.273386	0.788512
ENSMUSG00000029641	Rasl11a	19.267	-0.886661	0.473375	-1.87306	0.0610599	0.318039	NA	NA	-0.11847	0.254212	0.788677
ENSMUSG00000019027	Dnah1	32.4817	-0.796411	0.373327	-2.13328	0.032902	0.217869	NA	NA	-0.162039	0.267321	0.788842
ENSMUSG00000064964	Gm25147	1.19754	-3.52124	1.94133	-1.81383	0.0697037	NA	NA	NA	-0.0527381	0.293045	0.789007
ENSMUSG00000036641	Ccdc148	19.953	-0.901376	0.489535	-1.84129	0.0655789	0.330546	NA	NA	-0.113768	0.252706	0.789171
ENSMUSG00000090200	1700025N21Rik	2.17317	2.69125	1.60099	1.68099	0.0927644	NA	NA	NA	0.0545263	0.277572	0.789335
ENSMUSG00000114115	Gm30239	7.32372	-1.17068	0.731905	-1.5995	0.10971	NA	NA	NA	-0.0788517	0.248961	0.789499
ENSMUSG00000038721	Hoxb7	1.12785	3.80334	2.05328	1.85232	0.0639796	NA	NA	NA	0.0520522	0.297453	0.789663
ENSMUSG00000098243	Gm4258	21.0732	-0.855257	0.442449	-1.93301	0.0532352	0.291391	NA	NA	-0.127752	0.256271	0.789827
ENSMUSG00000063275	Hacd1	3.46143	-1.85519	1.18647	-1.56362	0.117907	NA	NA	NA	-0.0599412	0.261342	0.78999
ENSMUSG00000101903	Gm29291	1.16163	-3.48608	1.93633	-1.80035	0.0718054	NA	NA	NA	-0.0522517	0.291465	0.790153
ENSMUSG00000110908	Gm48434	1.16163	-3.48608	1.93633	-1.80035	0.0718054	NA	NA	NA	-0.0522517	0.291465	0.790316
ENSMUSG00000028354	Fmn2	9.68295	-1.15523	0.721372	-1.60143	0.109282	NA	NA	NA	-0.0794161	0.248388	0.790478
ENSMUSG00000069917	Hba-a2	1293.19	-1.19373	0.753112	-1.58506	0.112953	0.443269	NA	NA	-0.0768454	0.248652	0.79064
ENSMUSG00000109488	Gm6828	2.54103	2.95056	1.72231	1.71314	0.0866869	NA	NA	NA	0.0531157	0.281457	0.790802
ENSMUSG00000062044	Lmtk3	23.2779	0.813318	0.396456	2.05147	0.0402209	0.245661	NA	NA	0.147317	0.262014	0.790964
ENSMUSG00000032611	1700102P08Rik	27.149	-0.873913	0.464171	-1.88274	0.0597357	0.313781	NA	NA	-0.120044	0.253597	0.791125
MER83B:LTR:ERV1	MER83B:LTR:ERV1	24.1141	-0.836214	0.423221	-1.97583	0.0481739	0.275486	LTR	ERV1	-0.134624	0.257912	0.791286
ENSMUSG00000084745	Gm25290	1.16987	-3.49436	1.94792	-1.79389	0.0728301	NA	NA	NA	-0.0517238	0.290706	0.791447
ENSMUSG00000089504	Gm23475	1.16987	-3.49436	1.94792	-1.79389	0.0728301	NA	NA	NA	-0.0517238	0.290706	0.791608
ENSMUSG00000044393	Dsg2	3.39448	1.81376	1.17033	1.54978	0.121193	NA	NA	NA	0.0596413	0.259589	0.791768
ENSMUSG00000050936	Gm42743	2.30168	-2.3538	1.45643	-1.61615	0.106062	NA	NA	NA	-0.0550455	0.269858	0.791928
ENSMUSG00000003849	Nqo1	5.87505	1.25032	0.800576	1.56178	0.11834	NA	NA	NA	0.0732245	0.248801	0.792088
ENSMUSG00000068407	Rnase12	5.99511	-1.35361	0.876958	-1.54353	0.122703	NA	NA	NA	-0.0690948	0.250564	0.792248
ENSMUSG00000076826	Trav4-2	5.82654	-1.28004	0.823889	-1.55365	0.120267	NA	NA	NA	-0.071752	0.249135	0.792407
ENSMUSG00000065460	Mir133a-2	1.20577	-3.52976	1.96887	-1.79279	0.0730071	NA	NA	NA	-0.0512384	0.290562	0.792567
ENSMUSG00000085932	Gm15556	5.25993	-1.32626	0.859239	-1.54353	0.122701	NA	NA	NA	-0.0697283	0.249735	0.792725
ENSMUSG00000043110	Lrrn4	6.78239	-1.18699	0.753166	-1.576	0.115027	NA	NA	NA	-0.0761029	0.247494	0.792884
ENSMUSG00000042684	Npl	11.1657	-0.97909	0.57278	-1.70937	0.0873831	0.386644	NA	NA	-0.0953689	0.247227	0.793042
ENSMUSG00000078122	F630028O10Rik	16.8273	-0.923479	0.518325	-1.78166	0.0748048	0.355352	NA	NA	-0.105414	0.249105	0.793201
ENSMUSG00000074384	AI429214	8.47647	-1.1418	0.716781	-1.59295	0.11117	NA	NA	NA	-0.0788658	0.246903	0.793358
ENSMUSG00000080227	Gm13343	1.15339	-3.47768	1.952	-1.7816	0.0748149	NA	NA	NA	-0.0511082	0.289295	0.793516
ENSMUSG00000121821	ENSMUSG00000121821	1.15339	-3.47768	1.952	-1.7816	0.0748149	NA	NA	NA	-0.0511082	0.289295	0.793673
ENSMUSG00000108750	Gm44750	1.15339	-3.47768	1.952	-1.7816	0.0748149	NA	NA	NA	-0.0511082	0.289295	0.79383
ENSMUSG00000111466	Gm47504	1.15339	-3.47768	1.952	-1.7816	0.0748149	NA	NA	NA	-0.0511082	0.289295	0.793987
ENSMUSG00000110639	Gm6831	1.15339	-3.47768	1.952	-1.7816	0.0748149	NA	NA	NA	-0.0511082	0.289295	0.794144
ENSMUSG00000120428	Gm56523	1.15339	-3.47768	1.952	-1.7816	0.0748149	NA	NA	NA	-0.0511082	0.289295	0.7943
ENSMUSG00000020279	Il9r	1883.66	0.725248	0.173974	4.16871	3.06335e-05	0.0010942	NA	NA	0.598963	0.193478	0.794456
ENSMUSG00000056821	1700028I16Rik	3.99397	-1.69432	1.10438	-1.53419	0.124982	NA	NA	NA	-0.0607801	0.256649	0.794612
ENSMUSG00000107812	Gm43935	2.47228	-2.49054	1.52847	-1.62943	0.103222	NA	NA	NA	-0.053852	0.271723	0.794768
ENSMUSG00000038067	Csf3	3.50257	1.5895	1.03947	1.52915	0.126227	NA	NA	NA	0.0625562	0.254559	0.794923
ENSMUSG00000036172	Cd200r3	8.2883	-1.10953	0.69066	-1.60648	0.108169	NA	NA	NA	-0.0810083	0.246437	0.795078
ENSMUSG00000067555	Gm10212	1.47397	3.0636	1.78534	1.71598	0.086166	NA	NA	NA	0.0518134	0.281899	0.795233
ENSMUSG00000016918	Sulf1	6.41128	-1.27252	0.821346	-1.54931	0.121307	NA	NA	NA	-0.0715172	0.248464	0.795387
ENSMUSG00000024905	Tesmin	4.44802	-1.55429	1.01781	-1.52709	0.126738	NA	NA	NA	-0.0631372	0.25374	0.795542
ENSMUSG00000096001	Gpr15lg	2.85869	-2.03203	1.29863	-1.56475	0.117643	NA	NA	NA	-0.0566905	0.263009	0.795696
ENSMUSG00000118236	Gm34922	7.72045	-1.1069	0.689278	-1.60588	0.108299	NA	NA	NA	-0.0810075	0.246233	0.79585
ENSMUSG00000040133	Gpr176	8.03922	-1.19101	0.759394	-1.56837	0.116794	NA	NA	NA	-0.0752573	0.246966	0.796003
ENSMUSG00000007877	Tcap	1.1893	-3.51325	1.97278	-1.78087	0.0749342	NA	NA	NA	-0.0506499	0.289202	0.796157
ENSMUSG00000020140	Lgr5	76.3731	0.721214	0.270724	2.66402	0.0077213	0.0851635	NA	NA	0.2824	0.289519	0.79631
ENSMUSG00000121456	ENSMUSG00000121456	24.8117	-0.804136	0.389415	-2.06498	0.0389246	0.241635	NA	NA	-0.149664	0.261792	0.796463
ENSMUSG00000117309	Gm49960	13.9977	0.937808	0.535075	1.75267	0.0796594	0.367966	NA	NA	0.101466	0.247685	0.796615
ENSMUSG00000102918	Pcdhgc3	29.5929	0.796747	0.380647	2.09314	0.036337	0.232284	NA	NA	0.154644	0.263311	0.796768
ENSMUSG00000005883	Spo11	72.5397	0.718127	0.26479	2.71206	0.00668662	0.0767474	NA	NA	0.295084	0.290092	0.79692
ENSMUSG00000035274	Tpbg	2.47257	2.27818	1.43292	1.58988	0.111861	NA	NA	NA	0.0543489	0.266954	0.797072
ENSMUSG00000039496	Cdnf	19.0895	-0.859909	0.454631	-1.89144	0.0585651	0.309031	NA	NA	-0.121488	0.252648	0.797223
ENSMUSG00000086006	Gm13293	3.15737	1.76529	1.15408	1.52961	0.126113	NA	NA	NA	0.0589777	0.257156	0.797375
ENSMUSG00002075532	Gm54894	5.25424	-1.32284	0.863475	-1.532	0.125522	NA	NA	NA	-0.0687471	0.248569	0.797526
ENSMUSG00000104575	Igkv9-119	2.37903	-2.42516	1.50764	-1.60859	0.107707	NA	NA	NA	-0.0533665	0.269437	0.797677
ENSMUSG00000101355	H3c10	3.22246	-1.71519	1.12501	-1.5246	0.127358	NA	NA	NA	-0.0595732	0.256057	0.797828
ENSMUSG00000120148	2810036E18Rik	1.65168	-2.85644	1.70783	-1.67256	0.0944142	NA	NA	NA	-0.0516022	0.277064	0.797978
ENSMUSG00000111301	Gm30671	15.6204	-0.902415	0.500944	-1.80143	0.0716351	0.34713	NA	NA	-0.108364	0.248799	0.798129
ENSMUSG00000037428	Vgf	1.98277	2.52618	1.55746	1.62198	0.104807	NA	NA	NA	0.0527835	0.271128	0.798279
ENSMUSG00000026610	Esrrg	2.77526	-1.9715	1.27466	-1.54669	0.121939	NA	NA	NA	-0.0564026	0.260841	0.798428
ENSMUSG00000102626	Gm18553	2.77743	-1.9695	1.27441	-1.54542	0.122244	NA	NA	NA	-0.0563425	0.260708	0.798578
ENSMUSG00000002500	Rpl3l	1.68759	-2.8833	1.72398	-1.67246	0.0944328	NA	NA	NA	-0.0512367	0.277108	0.798727
ENSMUSG00000044006	Cilp2	5.80211	1.33533	0.87615	1.52409	0.127487	NA	NA	NA	0.0677438	0.24824	0.798877
ENSMUSG00000065442	Mir20a	2.30939	2.11753	1.35709	1.56035	0.118678	NA	NA	NA	0.0548565	0.263222	0.799025
ENSMUSG00000029279	Brdt	31.7229	-0.786872	0.370739	-2.12244	0.0338007	0.222078	NA	NA	-0.159933	0.264388	0.799174
ENSMUSG00000032092	Mpzl2	39.19	0.920898	0.522126	1.76374	0.077775	0.362872	NA	NA	0.103172	0.24707	0.799323
ENSMUSG00000102713	Gm29994	1.65728	-2.86039	1.7189	-1.66408	0.0960957	NA	NA	NA	-0.0509767	0.27622	0.799471
ENSMUSG00000024936	Kcnk7	5.02148	1.30011	0.852219	1.52556	0.12712	NA	NA	NA	0.0686786	0.247255	0.799619
ENSMUSG00000004891	Nes	6.79267	1.18822	0.765559	1.5521	0.120639	NA	NA	NA	0.0737404	0.245355	0.799767
ENSMUSG00000052504	Epha3	3.52121	1.57723	1.04615	1.50765	0.131645	NA	NA	NA	0.0610167	0.2524	0.799914
ENSMUSG00000120188	Gm56606	5.76079	-1.26505	0.826502	-1.5306	0.125868	NA	NA	NA	-0.0699432	0.246496	0.800062
ENSMUSG00000111283	E230034D01Rik	6.27633	-1.22672	0.796801	-1.53955	0.123669	NA	NA	NA	-0.0716586	0.245843	0.800209
ENSMUSG00000052726	Kcnt2	1.64235	3.25183	1.89045	1.72014	0.0854072	NA	NA	NA	0.04976	0.282512	0.800356
ENSMUSG00000076557	Igkv4-83	1.65992	-2.86282	1.72566	-1.65897	0.0971215	NA	NA	NA	-0.0506021	0.275718	0.800502
ENSMUSG00000054493	Gm9947	2.17412	2.65721	1.63247	1.62772	0.103583	NA	NA	NA	0.0512866	0.272127	0.800649
ENSMUSG00000102295	Ighv1-57	1.77836	-2.97923	1.7772	-1.67637	0.0936666	NA	NA	NA	-0.0502496	0.27768	0.800795
ENSMUSG00000104663	Gm3203	3.72154	-1.56494	1.0406	-1.50389	0.132611	NA	NA	NA	-0.0609624	0.251847	0.800941
ENSMUSG00000028699	Tspan1	1.14779	-3.47216	1.9834	-1.75061	0.0800136	NA	NA	NA	-0.0491731	0.285851	0.801087
ENSMUSG00000105555	Gm43856	4.95427	-1.76198	1.16492	-1.51254	0.130397	NA	NA	NA	-0.0576874	0.255584	0.801232
ENSMUSG00000105066	Iglj4	5.24041	-1.319	0.870703	-1.51486	0.129807	NA	NA	NA	-0.0672839	0.246914	0.801378
ENSMUSG00000021763	Cspg4b	1.47959	3.06807	1.82021	1.68556	0.0918815	NA	NA	NA	0.0497388	0.278747	0.801523
ENSMUSG00000110529	Gm45694	14.5075	-0.981401	0.586195	-1.67419	0.0940935	0.402702	NA	NA	-0.0912331	0.244055	0.801668
ENSMUSG00000076518	Igkv2-112	151.134	-1.00488	0.60891	-1.6503	0.0988824	0.414779	NA	NA	-0.088057	0.243676	0.801812
ENSMUSG00000022385	Gtse1	108.61	0.706043	0.203816	3.46412	0.000531972	0.0113178	NA	NA	0.487444	0.252324	0.801957
ENSMUSG00000113170	Gm36839	6.37132	-1.2604	0.828065	-1.5221	0.127983	NA	NA	NA	-0.0692669	0.245574	0.802101
ENSMUSG00000113512	Gm9063	1.46575	3.06808	1.82368	1.68236	0.0924994	NA	NA	NA	0.0495307	0.278425	0.802245
ENSMUSG00000028175	Depdc1a	142.443	0.709306	0.194488	3.64705	0.00026527	0.00657827	NA	NA	0.523499	0.235324	0.802389
ENSMUSG00000081249	Gm11517	6.34363	-1.24717	0.818528	-1.52368	0.127589	NA	NA	NA	-0.0697123	0.245224	0.802532
ENSMUSG00000120700	Gm57098	6.72091	-1.16823	0.755165	-1.54699	0.121866	NA	NA	NA	-0.073708	0.243994	0.802676
ENSMUSG00000048489	Depp1	2.73239	-1.94886	1.28148	-1.52079	0.128313	NA	NA	NA	-0.0548492	0.258318	0.802819
ENSMUSG00000067001	Serpinb7	45.0294	-0.757096	0.335211	-2.25857	0.0239103	0.179615	NA	NA	-0.186251	0.271198	0.802962
ENSMUSG00000069919	Hba-a1	1493.61	-1.1575	0.747564	-1.54836	0.121536	0.460133	NA	NA	-0.0740847	0.243612	0.803105
ENSMUSG00000086527	Gm15856	1.44845	3.06079	1.82698	1.67533	0.0938701	NA	NA	NA	0.049165	0.277712	0.803247
ENSMUSG00000098957	Mir8105	1.15603	-3.48053	2.00197	-1.73856	0.0821129	NA	NA	NA	-0.0483227	0.284562	0.80339
ENSMUSG00000076761	Trav5-1	11.9758	0.955142	0.563365	1.69542	0.089995	0.39331	NA	NA	0.0942158	0.243804	0.803532
ENSMUSG00000047002	Msgn1	3.1943	-1.70686	1.14243	-1.49406	0.13516	NA	NA	NA	-0.0573065	0.253248	0.803674
ENSMUSG00000105267	Gm42542	1.14515	-3.46888	2.00464	-1.73042	0.0835546	NA	NA	NA	-0.0479443	0.283703	0.803815
ENSMUSG00000037206	Islr	9.26043	-1.05539	0.661352	-1.59581	0.11053	NA	NA	NA	-0.0811295	0.242213	0.803957
ENSMUSG00000005681	Apoa2	2.33833	2.08274	1.36438	1.52651	0.126883	NA	NA	NA	0.0529653	0.259945	0.804098
ENSMUSG00000071073	Lrrc73	15.3369	0.889276	0.497793	1.78644	0.0740287	0.35311	NA	NA	0.10662	0.245861	0.804239
ENSMUSG00000020085	Aifm2	36.1513	0.767601	0.352256	2.1791	0.029324	0.202511	NA	NA	0.170445	0.266042	0.80438
ENSMUSG00000114194	Gm3800	1.64609	-2.85248	1.74929	-1.63065	0.102963	NA	NA	NA	-0.0488721	0.272963	0.804521
ENSMUSG00002075551	Gm55276	55.6423	0.78782	0.37975	2.07458	0.0380258	0.238683	NA	NA	0.151296	0.25981	0.804661
ENSMUSG00000103199	Gm37648	2.26235	-2.32803	1.50008	-1.55194	0.120678	NA	NA	NA	-0.0508718	0.263765	0.804802
ENSMUSG00000000320	Alox12	10.2078	-1.005	0.617712	-1.62697	0.103744	NA	NA	NA	-0.0855103	0.241552	0.804942
ENSMUSG00000056749	Nfil3	488.62	0.702455	0.211023	3.3288	0.000872203	0.0166157	NA	NA	0.456097	0.263325	0.805082
LTR90A:LTR:NA	LTR90A:LTR:NA	11.2501	-0.995612	0.610467	-1.6309	0.102911	0.423173	LTR	NA	-0.086133	0.241202	0.805222
ENSMUSG00000052305	Hbb-bs	1664.85	-1.14516	0.748041	-1.53088	0.1258	0.467692	NA	NA	-0.0726928	0.2415	0.805361
ENSMUSG00000105707	Gm43753	8.25238	-1.08799	0.697869	-1.55901	0.118994	NA	NA	NA	-0.0766902	0.240928	0.8055
ENSMUSG00000101501	Rps27a-ps1	8.63297	-1.04467	0.659109	-1.58497	0.112972	NA	NA	NA	-0.0802511	0.240565	0.80564
ENSMUSG00000083816	Gm13033	7.36841	1.13602	0.741858	1.53132	0.125691	NA	NA	NA	0.072939	0.241091	0.805779
ENSMUSG00002075972	Gm55932	2.97903	1.63504	1.11289	1.46918	0.141784	NA	NA	NA	0.0567605	0.250084	0.805917
ENSMUSG00000114558	Gm9570	2.2986	2.12973	1.40794	1.51266	0.130366	NA	NA	NA	0.0512136	0.259118	0.806056
ENSMUSG00000076871	Trdj2	8.13949	-1.06592	0.680394	-1.56662	0.117204	NA	NA	NA	-0.0779326	0.240294	0.806194
ENSMUSG00000016239	Lonrf3	6.20118	1.19424	0.792875	1.50621	0.132012	NA	NA	NA	0.0693024	0.241621	0.806332
ENSMUSG00000044145	1810024B03Rik	17.6669	-0.881295	0.494622	-1.78175	0.0747894	0.355352	NA	NA	-0.106144	0.244509	0.80647
ENSMUSG00000120845	Gm56940	7.36778	-1.19309	0.792789	-1.50492	0.132344	NA	NA	NA	-0.0692103	0.241464	0.806608
ENSMUSG00000031750	Il34	2.00956	2.48684	1.59589	1.55828	0.119167	NA	NA	NA	0.048998	0.265126	0.806746
ENSMUSG00000042372	Dmrt3	12.2378	-0.966647	0.585793	-1.65015	0.0989119	0.414809	NA	NA	-0.0888379	0.240635	0.806883
ENSMUSG00000077454	Gm25918	1.61578	-2.82885	1.76331	-1.60429	0.108651	NA	NA	NA	-0.0474787	0.270472	0.80702
ENSMUSG00000019891	Dcbld1	115.482	0.705481	0.195497	3.60866	0.00030778	0.00741467	NA	NA	0.514645	0.237772	0.807157
ENSMUSG00000036186	Dipk1b	4.75828	-1.37517	0.938976	-1.46454	0.143047	NA	NA	NA	-0.0616992	0.244281	0.807294
ENSMUSG00000006369	Fbln1	18.3457	-0.903338	0.521008	-1.73383	0.0829487	0.376329	NA	NA	-0.0997715	0.242409	0.80743
ENSMUSG00000075029	4930558J22Rik	5.16966	-1.28342	0.869128	-1.47667	0.139763	NA	NA	NA	-0.0647071	0.242515	0.807567
ENSMUSG00000086152	Gm11454	7.11025	1.14415	0.754007	1.51742	0.12916	NA	NA	NA	0.0714507	0.240313	0.807703
ENSMUSG00000116797	2600002D14Rik	1.60754	-2.82229	1.76392	-1.60001	0.109597	NA	NA	NA	-0.0472892	0.270069	0.807839
Zaphod5b:DNA:hAT-Tip100	Zaphod5b:DNA:hAT-Tip100	1.60754	-2.82229	1.76392	-1.60001	0.109597	NA	DNA	hAT-Tip100	-0.0472892	0.270069	0.807974
ENSMUSG00000068699	Flnc	5.44833	-1.39273	0.95326	-1.46102	0.14401	NA	NA	NA	-0.0610351	0.244461	0.80811
ENSMUSG00000027505	Fam209	7.8022	-1.13225	0.744293	-1.52124	0.1282	NA	NA	NA	-0.0720713	0.240054	0.808245
ENSMUSG00000041936	Agrn	361.731	0.784557	0.117643	6.66896	2.57626e-11	2.86536e-09	NA	NA	0.735583	0.121104	0.808381
ENSMUSG00000105827	H2bc18	2.13477	-2.22695	1.47176	-1.51312	0.130249	NA	NA	NA	-0.0497365	0.259843	0.808515
ENSMUSG00000103203	Gm37327	2.13477	-2.22695	1.47176	-1.51312	0.130249	NA	NA	NA	-0.0497365	0.259843	0.80865
ENSMUSG00000025666	Tmem47	2.15902	-2.23765	1.47766	-1.51432	0.129946	NA	NA	NA	-0.0496566	0.260013	0.808785
ENSMUSG00000036815	Dpp10	2.7164	-1.93587	1.30952	-1.47831	0.139325	NA	NA	NA	-0.0519634	0.254618	0.808919
ENSMUSG00000041324	Inhba	4.73646	1.33977	0.915182	1.46393	0.143212	NA	NA	NA	0.0624026	0.243238	0.809053
ENSMUSG00000021508	Cxcl14	2.66148	1.81863	1.24034	1.46623	0.142585	NA	NA	NA	0.0531198	0.252372	0.809187
ENSMUSG00000051652	Lrrc3	3.85475	1.45107	0.998404	1.45339	0.146116	NA	NA	NA	0.0591964	0.245269	0.809321
ENSMUSG00000045930	Clec14a	2.22987	-2.31278	1.5202	-1.52136	0.128169	NA	NA	NA	-0.0490195	0.261071	0.809454
ENSMUSG00000050747	Trim15	10.0538	1.02653	0.649732	1.57992	0.114124	NA	NA	NA	0.0801279	0.238931	0.809588
ENSMUSG00000118671	Eppk1	38.5248	0.735803	0.312654	2.35341	0.018602	0.152336	NA	NA	0.205996	0.274242	0.809721
ENSMUSG00000028573	Fggy	38.5469	0.734012	0.310514	2.36386	0.0180857	0.149499	NA	NA	0.208257	0.274623	0.809854
ENSMUSG00000121794	ENSMUSG00000121794	5.82055	-1.28285	0.875352	-1.46552	0.142779	NA	NA	NA	-0.0637597	0.241592	0.809987
ENSMUSG00000047786	Lix1	2.21339	-2.3028	1.52029	-1.51471	0.129845	NA	NA	NA	-0.0487201	0.260462	0.810119
ENSMUSG00000066682	Pilrb2	41.4808	-0.755046	0.342882	-2.20206	0.0276612	0.195725	NA	NA	-0.174695	0.265508	0.810252
UCON37:DNA:hAT-Ac	UCON37:DNA:hAT-Ac	14.4801	-0.893073	0.514039	-1.73737	0.0823227	0.374403	DNA	hAT-Ac	-0.10038	0.241658	0.810384
ENSMUSG00000098222	Gm8318	2.8312	1.94309	1.32228	1.46949	0.141699	NA	NA	NA	0.051214	0.253984	0.810516
ENSMUSG00000110648	Gm38574	2.32367	2.08324	1.40383	1.48397	0.137816	NA	NA	NA	0.0499555	0.256406	0.810648
ENSMUSG00000102376	Gm37975	2.25067	-2.32751	1.53657	-1.51474	0.129837	NA	NA	NA	-0.0483657	0.260615	0.81078
ENSMUSG00000097836	Gm26903	1.80075	-2.99471	1.8609	-1.60928	0.107555	NA	NA	NA	-0.0458053	0.271369	0.810911
ENSMUSG00000029765	Plxna4	3.20816	-1.70558	1.17909	-1.44652	0.148032	NA	NA	NA	-0.0537027	0.249334	0.811043
ENSMUSG00000024697	Gna14	4.88374	1.42794	0.989913	1.44249	0.149163	NA	NA	NA	0.058793	0.243863	0.811174
ENSMUSG00002076650	Snord3b1	4.62896	-1.3372	0.92171	-1.45079	0.146839	NA	NA	NA	-0.0613577	0.242113	0.811305
ENSMUSG00000119262	Snord3b1	4.62896	-1.3372	0.92171	-1.45079	0.146839	NA	NA	NA	-0.0613577	0.242113	0.811435
ENSMUSG00000049583	Grm5	2.67795	1.79969	1.23966	1.45176	0.146568	NA	NA	NA	0.052398	0.250997	0.811566
ENSMUSG00000065475	Mir27b	2.67668	1.79908	1.23965	1.45128	0.146703	NA	NA	NA	0.0523736	0.250951	0.811696
ENSMUSG00000018476	Kdm6b	11663.9	0.778617	0.37703	2.06513	0.0389103	0.241632	NA	NA	0.1496	0.25719	0.811826
ENSMUSG00000108984	Gm44916	7.8039	-1.13015	0.751423	-1.50401	0.132578	NA	NA	NA	-0.0705153	0.238529	0.811956
ENSMUSG00000057346	Apol9a	2.62782	1.84583	1.27206	1.45106	0.146763	NA	NA	NA	0.0515463	0.251494	0.812086
ENSMUSG00000066224	Arid3c	1.73861	-2.92363	1.83935	-1.5895	0.111948	NA	NA	NA	-0.0454219	0.269445	0.812216
ENSMUSG00000051804	Adam6b	55.2866	-0.737203	0.318814	-2.31232	0.0207598	0.163898	NA	NA	-0.19699	0.271168	0.812345
ENSMUSG00000022938	Fam3b	2.97214	1.63248	1.13941	1.43275	0.151929	NA	NA	NA	0.0540275	0.247151	0.812474
X34_DNA:DNA:NA	X34_DNA:DNA:NA	2.627	-1.8686	1.29105	-1.44735	0.147799	NA	DNA	NA	-0.050895	0.251468	0.812604
ENSMUSG00000029859	Epha1	18.4094	-0.843005	0.461024	-1.82855	0.067467	0.335897	NA	NA	-0.112862	0.244282	0.812732
ENSMUSG00000012428	Steap4	28.7402	-0.797221	0.404016	-1.97324	0.0484679	0.276402	NA	NA	-0.134406	0.2515	0.812861
ENSMUSG00000106940	Gm42930	4.64544	-1.34228	0.932713	-1.43912	0.150117	NA	NA	NA	-0.060289	0.241349	0.81299
ENSMUSG00000038725	Pkhd1l1	11.153	-0.977298	0.609769	-1.60274	0.108993	0.43563	NA	NA	-0.0835137	0.237338	0.813118
ENSMUSG00000081734	Gm12740	0.942198	3.54304	2.11719	1.67346	0.0942361	NA	NA	NA	0.0437889	0.278097	0.813246
ENSMUSG00000091680	Klhdc7b	0.942198	3.54304	2.11719	1.67346	0.0942361	NA	NA	NA	0.0437889	0.278097	0.813374
ENSMUSG00000101414	Gm29101	0.940925	3.54155	2.11775	1.67232	0.0944615	NA	NA	NA	0.0437381	0.277988	0.813502
ENSMUSG00000040969	Arhgef38	0.940925	3.54155	2.11775	1.67232	0.0944615	NA	NA	NA	0.0437381	0.277988	0.81363
ENSMUSG00000104094	Gm37314	0.940925	3.54155	2.11775	1.67232	0.0944615	NA	NA	NA	0.0437381	0.277988	0.813757
Eulor6C:DNA:Crypton	Eulor6C:DNA:Crypton	7.30755	-1.16172	0.784868	-1.48014	0.138835	NA	DNA	Crypton	-0.0676638	0.238087	0.813884
ENSMUSG00000027800	Tm4sf1	20.375	0.869582	0.49296	1.764	0.0777317	0.362761	NA	NA	0.104067	0.241512	0.814011
ENSMUSG00000050147	F2rl3	15.3457	-0.94017	0.571514	-1.64505	0.0999596	0.417412	NA	NA	-0.0887987	0.237932	0.814138
ENSMUSG00000075269	Bex6	1.02503	-3.3032	2.01808	-1.63681	0.101671	NA	NA	NA	-0.0440813	0.274449	0.814265
ENSMUSG00000066191	Anks6	4.69164	-1.3571	0.945721	-1.43499	0.15129	NA	NA	NA	-0.0596449	0.241451	0.814391
ENSMUSG00000036814	Slc6a20a	1.5103	-2.70571	1.74539	-1.5502	0.121093	NA	NA	NA	-0.0456151	0.265385	0.814518
ENSMUSG00000097229	Platr23	0.938753	3.53901	2.1187	1.67037	0.094847	NA	NA	NA	0.0436513	0.277804	0.814644
ENSMUSG00000025644	Gm7628	0.938753	3.53901	2.1187	1.67037	0.094847	NA	NA	NA	0.0436513	0.277804	0.81477
ENSMUSG00000031144	Syp	11.7862	0.92	0.55015	1.67227	0.094471	0.403659	NA	NA	0.0922255	0.238486	0.814896
ENSMUSG00000077652	Gm23322	1.53237	-2.72398	1.75526	-1.5519	0.120687	NA	NA	NA	-0.045496	0.265597	0.815021
ENSMUSG00000108980	Gm45155	11.6019	-0.949221	0.582338	-1.63002	0.103098	0.4235	NA	NA	-0.0869813	0.237409	0.815147
ENSMUSG00000096959	4930509G22Rik	3.56769	-1.48217	1.04108	-1.42368	0.154538	NA	NA	NA	-0.0562204	0.243646	0.815272
ENSMUSG00000040690	Col16a1	7.44431	1.10403	0.735237	1.5016	0.1332	NA	NA	NA	0.0708603	0.237017	0.815397
ENSMUSG00000022818	Cyp2ab1	4.17395	1.36164	0.951606	1.43089	0.152462	NA	NA	NA	0.0592191	0.241263	0.815522
ENSMUSG00000002992	Apoc2	2.83249	1.95251	1.34848	1.44793	0.147637	NA	NA	NA	0.0495523	0.252407	0.815647
ENSMUSG00000109350	Apoc2l	2.83249	1.95251	1.34848	1.44793	0.147637	NA	NA	NA	0.0495523	0.252407	0.815771
ENSMUSG00000114723	5530402G07Rik	1.01679	-3.29374	2.02077	-1.62994	0.103114	NA	NA	NA	-0.0437805	0.273819	0.815895
ENSMUSG00000100658	F730311O21Rik	1743.51	-0.766057	0.129661	-5.90814	3.45996e-09	2.88621e-07	NA	NA	-0.70492	0.133725	0.81602
ENSMUSG00000098449	Gm7467	2.97514	1.64553	1.15614	1.42329	0.154652	NA	NA	NA	0.0530831	0.246645	0.816144
ENSMUSG00000025150	Cbr2	8.53148	-1.01734	0.653767	-1.55612	0.119679	NA	NA	NA	-0.0779318	0.236314	0.816267
ENSMUSG00000022240	Ctnnd2	5.77338	-1.26488	0.876486	-1.44313	0.148984	NA	NA	NA	-0.0622471	0.239229	0.816391
ENSMUSG00000020891	Alox8	11.1379	0.943934	0.578288	1.63229	0.102618	0.422717	NA	NA	0.0873311	0.237155	0.816515
ENSMUSG00000083976	Gm13664	1.51509	-2.71272	1.75721	-1.54376	0.122646	NA	NA	NA	-0.0451333	0.264885	0.816638
ENSMUSG00000006389	Mpl	1.73375	-2.94305	1.86713	-1.57624	0.114971	NA	NA	NA	-0.0444011	0.268373	0.816761
ENSMUSG00002076326	Gm55134	3.79715	1.49272	1.05201	1.41892	0.155922	NA	NA	NA	0.0556463	0.243511	0.816884
ENSMUSG00000098121	Gm27038	8.72554	1.00149	0.638861	1.56763	0.116969	NA	NA	NA	0.0794111	0.236174	0.817007
ENSMUSG00000036181	H1f2	2022.92	-0.78565	0.115417	-6.80706	9.96134e-12	1.15639e-09	NA	NA	-0.73864	0.118739	0.817129
ENSMUSG00000042672	Dcst1	11.6375	-0.960321	0.596933	-1.60876	0.107669	0.432587	NA	NA	-0.0844893	0.236511	0.817252
ENSMUSG00000118379	Gm41790	3.3393	-1.77302	1.2432	-1.42617	0.153819	NA	NA	NA	-0.0510225	0.248706	0.817374
ENSMUSG00000105933	Gm43260	1.06094	-3.34353	2.05024	-1.6308	0.102932	NA	NA	NA	-0.0433239	0.273974	0.817496
ENSMUSG00000049265	Kcnk3	2.59452	-1.85492	1.29531	-1.43203	0.152135	NA	NA	NA	-0.0500471	0.250154	0.817618
ENSMUSG00000110982	Gm48565	1.54276	-2.73555	1.77335	-1.54259	0.12293	NA	NA	NA	-0.0447865	0.264881	0.81774
ENSMUSG00000084816	Platr29	4.50743	1.28719	0.898531	1.43255	0.151986	NA	NA	NA	0.0608989	0.239166	0.817861
ENSMUSG00000090121	Abhd12b	1.49988	-2.69874	1.75827	-1.53489	0.124812	NA	NA	NA	-0.0447603	0.264111	0.817983
ENSMUSG00000028716	Pdzk1ip1	8.70384	1.00753	0.647006	1.55721	0.11942	NA	NA	NA	0.0782451	0.235737	0.818104
ENSMUSG00000085651	Gm11695	27.0673	-0.783374	0.390101	-2.00813	0.0446295	0.262077	NA	NA	-0.140021	0.252538	0.818225
ENSMUSG00000120371	Gm56698	8.10412	-1.04825	0.688649	-1.52219	0.127962	NA	NA	NA	-0.0739838	0.235532	0.818346
ENSMUSG00000084758	Gm12798	3.31169	1.48728	1.05441	1.41054	0.158381	NA	NA	NA	0.0551098	0.242774	0.818467
ENSMUSG00000114165	Gm47513	18.5792	0.81801	0.435688	1.87752	0.0604475	0.316578	NA	NA	0.119925	0.245506	0.818587
ENSMUSG00000070837	Aurkc	2.73458	-1.9376	1.35123	-1.43395	0.151588	NA	NA	NA	-0.0488318	0.251208	0.818708
ENSMUSG00000027996	Sfrp2	5.92362	1.22601	0.850259	1.44192	0.149325	NA	NA	NA	0.0629673	0.237747	0.818828
ENSMUSG00000061816	Myl1	1.03063	-3.30923	2.04679	-1.61679	0.105925	NA	NA	NA	-0.0428689	0.272689	0.818948
ENSMUSG00000070368	Prok1	1.03063	-3.30923	2.04679	-1.61679	0.105925	NA	NA	NA	-0.0428689	0.272689	0.819068
ENSMUSG00000024957	Kcnk4	3.73811	-1.57507	1.11852	-1.40817	0.15908	NA	NA	NA	-0.0532658	0.244325	0.819188
ENSMUSG00000026158	Ogfrl1	515.078	0.750234	0.141253	5.31128	1.0886e-07	7.22133e-06	NA	NA	0.676035	0.146216	0.819307
ENSMUSG00000103170	Gm37170	5.26684	-1.31812	0.927455	-1.42123	0.155251	NA	NA	NA	-0.0593336	0.239283	0.819427
ENSMUSG00000113756	Gm18025	1.48478	-2.68735	1.75982	-1.52706	0.126746	NA	NA	NA	-0.0444223	0.263439	0.819546
ENSMUSG00000121008	Gm56974	5.10863	-1.26443	0.883947	-1.43043	0.152593	NA	NA	NA	-0.0611995	0.238252	0.819665
ENSMUSG00000031142	Cacna1f	0.940026	3.54049	2.14888	1.6476	0.0994344	NA	NA	NA	0.042355	0.275724	0.819784
ENSMUSG00000121213	Gm39606	3.52384	1.56665	1.11468	1.40547	0.159882	NA	NA	NA	0.0532218	0.243974	0.819903
ENSMUSG00000036111	Lmo1	0.93748	3.53747	2.15002	1.64532	0.0999038	NA	NA	NA	0.0422566	0.275517	0.820021
ENSMUSG00000108187	4930511E03Rik	15.9445	-0.868762	0.49984	-1.73808	0.0821966	0.374196	NA	NA	-0.100864	0.23907	0.82014
ENSMUSG00000065599	Mir23b	1.95688	2.56929	1.708	1.50426	0.132514	NA	NA	NA	0.0444758	0.261113	0.820258
ENSMUSG00000026141	Col19a1	1.03327	-3.31276	2.05919	-1.60877	0.107667	NA	NA	NA	-0.0423803	0.272006	0.820376
ENSMUSG00000021760	Gpx8	1.55227	-2.743	1.796	-1.52728	0.126692	NA	NA	NA	-0.0437763	0.26369	0.820494
ENSMUSG00000117023	Gm49876	2.14863	-2.22511	1.5278	-1.45641	0.145278	NA	NA	NA	-0.0460165	0.255399	0.820612
ENSMUSG00000039838	Slc45a1	1.28742	2.84244	1.84933	1.53701	0.12429	NA	NA	NA	0.0432132	0.264843	0.82073
ENSMUSG00000101210	Gm28720	9.47344	-0.97335	0.618951	-1.57258	0.115816	NA	NA	NA	-0.0804863	0.234527	0.820847
ENSMUSG00000057719	Sh3rf2	1.96295	2.54938	1.7052	1.49507	0.134897	NA	NA	NA	0.0441616	0.260309	0.820965
ENSMUSG00000073940	Hbb-bt	882.49	-1.10186	0.747222	-1.47461	0.140317	0.493491	NA	NA	-0.0684524	0.234797	0.821082
ENSMUSG00000081451	Gm12734	11.7756	-0.993398	0.640172	-1.55177	0.120718	0.45882	NA	NA	-0.0779969	0.234311	0.821199
ENSMUSG00000037362	Ccn3	2.58845	-1.84838	1.31003	-1.41094	0.158261	NA	NA	NA	-0.0486965	0.248542	0.821316
ENSMUSG00000110682	A530010L16Rik	11.5673	-0.950416	0.594988	-1.59737	0.110183	0.437784	NA	NA	-0.0834898	0.234757	0.821433
ENSMUSG00000113252	Gm33489	9.55	-0.995146	0.642553	-1.54874	0.121445	NA	NA	NA	-0.0776622	0.234191	0.821549
ENSMUSG00000110173	Gm6929	1.48431	3.07235	1.96114	1.56662	0.117204	NA	NA	NA	0.0424347	0.267949	0.821665
ENSMUSG00000083979	Gm12527	7.12787	-1.11836	0.763684	-1.46443	0.143077	NA	NA	NA	-0.0671969	0.234849	0.821782
ENSMUSG00000108360	Gm36159	6.19806	-1.18783	0.826741	-1.43677	0.150784	NA	NA	NA	-0.063336	0.235873	0.821898
ENSMUSG00000055010	A830031A19Rik	1.00296	-3.27798	2.05643	-1.59401	0.110934	NA	NA	NA	-0.0418957	0.270693	0.822014
ENSMUSG00000021662	Arhgef28	2.57245	-1.84334	1.31	-1.40713	0.15939	NA	NA	NA	-0.0485174	0.24821	0.822129
ENSMUSG00000021490	Slc34a1	3.07761	-1.63428	1.17269	-1.39361	0.163435	NA	NA	NA	-0.0511265	0.244304	0.822245
ENSMUSG00000039110	Mycbpap	2.62691	-1.86463	1.32447	-1.40783	0.159181	NA	NA	NA	-0.0482219	0.248514	0.822361
ENSMUSG00000085280	Gm16151	8.07247	-1.05457	0.704436	-1.49705	0.134381	NA	NA	NA	-0.0714926	0.233935	0.822476
ENSMUSG00000117877	Gm8184	1.47998	-2.68008	1.77843	-1.50699	0.131812	NA	NA	NA	-0.0433046	0.26185	0.822591
ENSMUSG00000108291	Gm44292	48.1945	0.71023	0.279772	2.5386	0.0111296	0.108858	NA	NA	0.248258	0.279907	0.822706
ENSMUSG00000036782	Klhl13	3.08714	-1.63034	1.17252	-1.39046	0.164389	NA	NA	NA	-0.0509706	0.244017	0.822821
ENSMUSG00000089842	Pitpnm2os2	6.29951	-1.24219	0.876686	-1.41691	0.156509	NA	NA	NA	-0.060549	0.236483	0.822935
ENSMUSG00000023151	Lrrc69	1.0112	-3.28755	2.06682	-1.59063	0.111692	NA	NA	NA	-0.0416136	0.270432	0.82305
ENSMUSG00000120350	Gm56947	1.0112	-3.28755	2.06682	-1.59063	0.111692	NA	NA	NA	-0.0416136	0.270432	0.823164
ENSMUSG00000113766	Gm47374	1.0112	-3.28755	2.06682	-1.59063	0.111692	NA	NA	NA	-0.0416136	0.270432	0.823278
ENSMUSG00000040505	Abcg5	1.0112	-3.28755	2.06682	-1.59063	0.111692	NA	NA	NA	-0.0416136	0.270432	0.823393
ENSMUSG00000082884	Gm13339	66.7924	-0.742373	0.33676	-2.20446	0.027492	0.195123	NA	NA	-0.174862	0.262918	0.823506
ENSMUSG00000004473	Clec11a	7.56532	-1.06429	0.715664	-1.48713	0.136981	NA	NA	NA	-0.0703775	0.233732	0.82362
ENSMUSG00000121226	6720407P12Rik	1.00856	-3.284	2.06768	-1.58825	0.112229	NA	NA	NA	-0.041516	0.270228	0.823734
ENSMUSG00000091712	Sec14l5	1.00856	-3.284	2.06768	-1.58825	0.112229	NA	NA	NA	-0.041516	0.270228	0.823847
ENSMUSG00000097305	Gm17276	1.00856	-3.284	2.06768	-1.58825	0.112229	NA	NA	NA	-0.041516	0.270228	0.82396
ENSMUSG00000105378	Gm42515	15.2267	-0.918553	0.563134	-1.63114	0.10286	0.423055	NA	NA	-0.0876893	0.234823	0.824073
ENSMUSG00000031636	Pdlim3	6.5991	-1.13479	0.783368	-1.4486	0.147449	NA	NA	NA	-0.0654652	0.234446	0.824186
ENSMUSG00000043102	Qrfp	48.5593	-0.710894	0.282204	-2.51907	0.0117664	0.113003	NA	NA	-0.243452	0.278987	0.824299
ENSMUSG00000022755	Adgrg7	1.44883	3.06084	1.97065	1.55321	0.120373	NA	NA	NA	0.0417929	0.266842	0.824412
ENSMUSG00000112924	4930579P08Rik	1.77759	2.40145	1.64329	1.46136	0.143916	NA	NA	NA	0.0439657	0.256966	0.824524
ENSMUSG00000114662	Gm31683	1.77759	2.40145	1.64329	1.46136	0.143916	NA	NA	NA	0.0439657	0.256966	0.824637
ENSMUSG00000031841	Cdh13	3.14801	-1.68083	1.21259	-1.38615	0.165701	NA	NA	NA	-0.0497823	0.244525	0.824749
ENSMUSG00000005800	Mmp8	3.08849	-1.63964	1.1847	-1.38401	0.166354	NA	NA	NA	-0.0503472	0.243723	0.824861
ENSMUSG00000041945	Mfsd9	16.8613	-0.855192	0.490774	-1.74254	0.0814142	0.371819	NA	NA	-0.101617	0.237923	0.824973
ENSMUSG00000114576	Naip3-ps1	12.1288	0.902801	0.547325	1.64948	0.0990494	0.415104	NA	NA	0.0899844	0.234897	0.825085
ENSMUSG00000045045	Lrfn4	12.4975	0.970006	0.622205	1.55898	0.119001	0.456018	NA	NA	0.0791859	0.233181	0.825196
ENSMUSG00000065304	Gm23245	8.04006	-1.03772	0.692631	-1.49823	0.134073	NA	NA	NA	-0.0719541	0.233024	0.825308
ENSMUSG00000085199	Gm15346	9.5376	-0.983528	0.636761	-1.54458	0.122448	NA	NA	NA	-0.0774892	0.233036	0.825419
ENSMUSG00000055003	Lrtm2	12.522	-0.925812	0.57384	-1.61336	0.106666	0.430597	NA	NA	-0.0856457	0.233995	0.82553
ENSMUSG00000025213	Kazald1	6.04275	-1.15189	0.802808	-1.43483	0.151335	NA	NA	NA	-0.0639246	0.234209	0.825641
ENSMUSG00000000223	Drp2	4.18337	1.3597	0.982622	1.38374	0.166437	NA	NA	NA	0.0555455	0.237782	0.825752
ENSMUSG00000067206	Lrrc66	3.86194	1.46188	1.0624	1.37602	0.168816	NA	NA	NA	0.052999	0.239769	0.825863
ENSMUSG00000084288	Mif-ps8	1.47439	-2.6754	1.79617	-1.4895	0.136355	NA	NA	NA	-0.0423285	0.26052	0.825974
ENSMUSG00000071036	Gm10309	8.12535	-1.06291	0.720517	-1.47521	0.140156	NA	NA	NA	-0.0693244	0.232756	0.826084
ENSMUSG00000034463	Scara3	4.04606	-1.37507	0.996434	-1.37999	0.16759	NA	NA	NA	-0.0549582	0.237935	0.826194
ENSMUSG00000050366	Or6b13	5.71278	-1.24217	0.886715	-1.40086	0.161256	NA	NA	NA	-0.059246	0.235336	0.826305
ENSMUSG00000004296	Il12b	11.7428	0.929616	0.580925	1.60024	0.109546	0.436915	NA	NA	0.0841899	0.233253	0.826415
ENSMUSG00000086069	Gm13708	3.62132	-1.50847	1.09947	-1.372	0.170063	NA	NA	NA	-0.0518385	0.240492	0.826524
ENSMUSG00000037263	Aldh3b3	1.2619	2.83926	1.88191	1.50871	0.131373	NA	NA	NA	0.0416101	0.262658	0.826634
ENSMUSG00000107491	Gm17893	6.56869	-1.12613	0.783501	-1.4373	0.150633	NA	NA	NA	-0.0646725	0.233215	0.826744
ENSMUSG00000084353	Gm15452	9.40811	1.06358	0.723082	1.4709	0.141317	NA	NA	NA	0.0689231	0.232473	0.826853
ENSMUSG00000105137	Gm42869	11.9217	-0.918112	0.569549	-1.612	0.106963	0.431146	NA	NA	-0.0856448	0.233204	0.826963
ENSMUSG00000041912	Tdrkh	49.0482	-0.706851	0.277553	-2.54673	0.0108739	0.107147	NA	NA	-0.24994	0.279294	0.827072
ENSMUSG00000032554	Trf	784.405	-0.733272	0.153108	-4.78926	1.67399e-06	8.38078e-05	NA	NA	-0.643265	0.160613	0.827181
ENSMUSG00000030865	Chp2	2.58333	-1.84938	1.33867	-1.38151	0.167123	NA	NA	NA	-0.0466969	0.246524	0.82729
ENSMUSG00000121142	Gm57061	3.88978	1.42917	1.04448	1.36832	0.171213	NA	NA	NA	0.0530441	0.238494	0.827398
ENSMUSG00000032392	Parp16	98.564	-0.697711	0.255035	-2.73574	0.00622398	0.0727529	NA	NA	-0.298092	0.283412	0.827507
ENSMUSG00000085361	Gm16305	2.00035	-2.10541	1.50031	-1.40331	0.160523	NA	NA	NA	-0.0443205	0.250677	0.827615
ENSMUSG00000086968	4933431E20Rik	1.77415	2.40032	1.66811	1.43894	0.150166	NA	NA	NA	0.0426237	0.255375	0.827724
ENSMUSG00000074452	Pate2	2.97774	1.62837	1.19474	1.36295	0.172898	NA	NA	NA	0.0490632	0.242115	0.827832
ENSMUSG00000112195	Gm35405	2.09625	-2.19155	1.55239	-1.41173	0.158029	NA	NA	NA	-0.0436657	0.251986	0.82794
ENSMUSG00000028599	Tnfrsf1b	4862.47	0.761559	0.371967	2.04738	0.0406205	0.247129	NA	NA	0.146463	0.25234	0.828048
ENSMUSG00000116220	A430088P11Rik	65.5663	-0.696574	0.253149	-2.75163	0.00592988	0.0706036	NA	NA	-0.302174	0.2833	0.828156
ENSMUSG00000020020	Usp44	8.86894	1.06037	0.725763	1.46104	0.144005	NA	NA	NA	0.0681086	0.23157	0.828263
ENSMUSG00000038135	Crygn	5.48758	-1.1664	0.828367	-1.40807	0.159111	NA	NA	NA	-0.0613827	0.232928	0.828371
ENSMUSG00000030623	Prss23os	5.97934	-1.12227	0.787655	-1.42483	0.154207	NA	NA	NA	-0.0636899	0.232144	0.828478
ENSMUSG00000106251	Gm42658	61.8672	-0.704867	0.275936	-2.55446	0.0106354	0.105637	NA	NA	-0.251668	0.279079	0.828586
ENSMUSG00000084133	Gm12856	2.94438	1.66584	1.22664	1.35805	0.174447	NA	NA	NA	0.0480894	0.242409	0.828693
ENSMUSG00000083120	Gm15854	1.97828	-2.09103	1.50055	-1.39351	0.163466	NA	NA	NA	-0.0439066	0.249894	0.8288
ENSMUSG00000069308	H2bc22	4.5014	-1.27558	0.927475	-1.37533	0.169029	NA	NA	NA	-0.056554	0.23471	0.828906
ENSMUSG00000058153	Sez6l	2.44753	-1.74232	1.2798	-1.3614	0.173387	NA	NA	NA	-0.0470576	0.243783	0.829013
ENSMUSG00000028950	Tas1r1	2.20661	-2.26218	1.60048	-1.41344	0.157527	NA	NA	NA	-0.042839	0.252662	0.82912
ENSMUSG00000050232	Cxcr3	357.774	0.759592	0.370414	2.05066	0.0403003	0.245906	NA	NA	0.147003	0.252277	0.829226
ENSMUSG00000075031	H2bc3	4.48439	-1.58236	1.16822	-1.35451	0.175573	NA	NA	NA	-0.0492698	0.240757	0.829332
ENSMUSG00000072679	D6Ertd474e	1.97955	-2.08941	1.5002	-1.39276	0.163692	NA	NA	NA	-0.0438822	0.24983	0.829438
ENSMUSG00000099384	1700110C19Rik	8.14125	-1.06986	0.737928	-1.44982	0.147109	NA	NA	NA	-0.066923	0.231281	0.829544
ENSMUSG00000109713	Pvrig	29.6636	0.748307	0.353594	2.11629	0.0343203	0.223854	NA	NA	0.158359	0.256146	0.82965
ENSMUSG00000022085	Pebp4	5.17453	1.15491	0.820683	1.40725	0.159353	NA	NA	NA	0.0615504	0.232384	0.829756
ENSMUSG00000082687	Gm11474	3.03084	-1.60561	1.18711	-1.35253	0.176204	NA	NA	NA	-0.0487306	0.241044	0.829861
ENSMUSG00000118004	BC026513	7.02543	-1.07983	0.749378	-1.44096	0.149595	NA	NA	NA	-0.065946	0.23118	0.829967
ENSMUSG00000086820	Gm11465	9.98586	0.958387	0.622623	1.53927	0.123738	NA	NA	NA	0.0774693	0.230768	0.830072
ENSMUSG00000086382	Chrna1os	1.45415	3.05819	2.01996	1.51398	0.13003	NA	NA	NA	0.0396486	0.263846	0.830177
ENSMUSG00000115833	Gm49196	2.06032	-2.17966	1.56029	-1.39696	0.162426	NA	NA	NA	-0.0429176	0.250907	0.830282
ENSMUSG00000106157	4930555A03Rik	1.26445	2.8416	1.91847	1.48118	0.138557	NA	NA	NA	0.0400377	0.260671	0.830387
ENSMUSG00000085499	Gm15713	3.51875	-1.45863	1.08236	-1.34764	0.177775	NA	NA	NA	-0.0509869	0.237814	0.830492
ENSMUSG00000042671	Rgs8	2.12029	1.96688	1.43389	1.37171	0.170154	NA	NA	NA	0.0442938	0.247236	0.830597
ENSMUSG00000103845	Gm19026	4.85009	1.20596	0.871729	1.38341	0.166539	NA	NA	NA	0.0585805	0.232817	0.830701
ENSMUSG00000121859	ENSMUSG00000121859	9.56211	-1.00072	0.67044	-1.49263	0.135534	NA	NA	NA	-0.0721912	0.230262	0.830806
ENSMUSG00000031444	F10	4.88381	1.44391	1.07152	1.34754	0.177807	NA	NA	NA	0.0512488	0.237472	0.83091
ENSMUSG00000037600	Kdf1	2.96001	1.653	1.22653	1.3477	0.177754	NA	NA	NA	0.0475979	0.241538	0.831014
ENSMUSG00000120816	Gm56661	1.45574	-2.66031	1.82826	-1.4551	0.145641	NA	NA	NA	-0.0405208	0.258004	0.831118
ENSMUSG00000099655	2310034G01Rik	1.45447	-2.6603	1.82859	-1.45484	0.145715	NA	NA	NA	-0.0405059	0.257985	0.831222
ENSMUSG00000026228	Htr2b	12.812	-0.880161	0.533514	-1.64975	0.098995	0.415064	NA	NA	-0.0904089	0.232705	0.831325
ENSMUSG00000022445	Cyp2d26	2.96311	-1.549	1.15256	-1.34396	0.178961	NA	NA	NA	-0.0491135	0.239456	0.831429
ENSMUSG00000044505	Lingo4	4.01751	-1.36079	1.00618	-1.35243	0.176237	NA	NA	NA	-0.0531589	0.235715	0.831532
ENSMUSG00000094117	Igkv3-12	498.052	1.22621	0.893103	1.37298	0.169759	0.542376	NA	NA	0.0573506	0.232869	0.831636
ENSMUSG00000087331	1810021B22Rik	12.7781	0.875307	0.52877	1.65536	0.0978507	0.412033	NA	NA	0.0911137	0.232676	0.831739
ENSMUSG00000017716	Birc5	178.627	0.689733	0.218996	3.14952	0.00163541	0.0267395	NA	NA	0.407138	0.271458	0.831842
ENSMUSG00000085205	Gm13185	23.7275	0.807681	0.442017	1.82726	0.0676602	0.336052	NA	NA	0.113081	0.239447	0.831945
ENSMUSG00000030329	Pianp	5.00097	-1.21539	0.884347	-1.37433	0.169339	NA	NA	NA	-0.0576726	0.232565	0.832048
ENSMUSG00000099101	Mir7653	4.52177	1.27541	0.93746	1.3605	0.173673	NA	NA	NA	0.0554126	0.233723	0.83215
ENSMUSG00000100335	2310008N11Rik	2.94446	-1.54279	1.15202	-1.33921	0.180503	NA	NA	NA	-0.0488903	0.239036	0.832253
ENSMUSG00000086544	Chn1os3	7.41304	1.11216	0.787956	1.41145	0.158112	NA	NA	NA	0.0627717	0.230739	0.832355
ENSMUSG00000037887	Dusp8	143.331	0.87293	0.527309	1.65544	0.0978351	0.412033	NA	NA	0.0911619	0.23244	0.832457
ENSMUSG00000119191	Gm25526	6.54121	-1.10421	0.783421	-1.40948	0.158694	NA	NA	NA	-0.0627682	0.230223	0.832559
LTR45:LTR:ERV1	LTR45:LTR:ERV1	6.98877	-1.06298	0.742216	-1.43218	0.152093	NA	LTR	ERV1	-0.0655305	0.229666	0.832661
ENSMUSG00000019876	Pkib	888.847	0.788922	0.110239	7.15646	8.27889e-13	1.07533e-10	NA	NA	0.746355	0.113245	0.832763
ENSMUSG00000103506	Gm38376	5.06065	-1.22954	0.90213	-1.36293	0.172903	NA	NA	NA	-0.0565007	0.232331	0.832865
ENSMUSG00000031480	Thsd1	10.8865	-0.926581	0.593731	-1.56061	0.118617	0.455392	NA	NA	-0.08019	0.229873	0.832967
ENSMUSG00000120967	Gm56855	15.8523	0.832114	0.477112	1.74406	0.081148	0.371373	NA	NA	0.10213	0.235323	0.833068
ENSMUSG00000100426	Gm4208	2.50424	-1.77542	1.32499	-1.33995	0.180261	NA	NA	NA	-0.045118	0.242898	0.83317
ENSMUSG00000024228	Nudt12	3.10497	-1.6479	1.23795	-1.33115	0.183141	NA	NA	NA	-0.046565	0.240423	0.833271
ENSMUSG00000085762	Lrrc75aos2	6.94726	-1.05412	0.735361	-1.43347	0.151723	NA	NA	NA	-0.0658216	0.22927	0.833372
ENSMUSG00000100029	D7Ertd128e	4.15628	1.36407	1.02068	1.33643	0.18141	NA	NA	NA	0.051918	0.234786	0.833473
ENSMUSG00000050974	Gm9847	2.44726	1.71234	1.28428	1.33331	0.182431	NA	NA	NA	0.0456705	0.241577	0.833574
ENSMUSG00000024486	Hbegf	22.0402	-0.83234	0.478493	-1.7395	0.0819461	0.373425	NA	NA	-0.10157	0.23496	0.833675
ENSMUSG00000034224	Slc38a8	5.08868	-1.26443	0.935842	-1.35112	0.176657	NA	NA	NA	-0.0549108	0.232764	0.833775
ENSMUSG00000109420	Gm44702	3.4821	-1.42295	1.06889	-1.33124	0.183109	NA	NA	NA	-0.05046	0.235953	0.833876
ENSMUSG00000038132	Rbm24	11.1727	-0.984247	0.661198	-1.48858	0.136597	0.486885	NA	NA	-0.0721457	0.228862	0.833976
ENSMUSG00000113102	A930040O22Rik	2.47305	-1.75087	1.31196	-1.33455	0.182025	NA	NA	NA	-0.0451467	0.242221	0.834076
ENSMUSG00000038415	Foxq1	4.10005	-1.38812	1.0415	-1.33281	0.182595	NA	NA	NA	-0.0512092	0.235189	0.834176
ENSMUSG00000040562	Gstm2	4.96332	-1.20362	0.881954	-1.36471	0.172343	NA	NA	NA	-0.0571513	0.231499	0.834276
ENSMUSG00000054967	Zfp647	21.1953	-0.80263	0.439232	-1.82735	0.0676475	0.336052	NA	NA	-0.113141	0.238754	0.834376
ENSMUSG00000037346	Hrh4	2.44037	1.70871	1.28433	1.33043	0.183377	NA	NA	NA	0.0455388	0.241347	0.834476
ENSMUSG00000037124	Trim58	1.79055	2.39001	1.70854	1.39886	0.161855	NA	NA	NA	0.0403972	0.252656	0.834576
ENSMUSG00000118339	4930592I03Rik	2.47393	-1.75842	1.31955	-1.33259	0.182668	NA	NA	NA	-0.0449023	0.242211	0.834675
ENSMUSG00000109337	Gm45047	2.44194	-1.73924	1.30746	-1.33024	0.183438	NA	NA	NA	-0.0450475	0.241793	0.834774
ENSMUSG00000109110	Gm45014	8.1987	-1.08241	0.767388	-1.41051	0.15839	NA	NA	NA	-0.0632954	0.22921	0.834874
ENSMUSG00000118347	C330008A17Rik	24.0917	-0.788307	0.420144	-1.87628	0.0606171	0.316757	NA	NA	-0.11998	0.24105	0.834973
ENSMUSG00000112941	Gm48623	3.00508	-1.57193	1.18849	-1.32263	0.18596	NA	NA	NA	-0.0472512	0.23857	0.835072
ENSMUSG00000101838	Gm18800	1.37153	-2.54516	1.79868	-1.41501	0.157065	NA	NA	NA	-0.0395379	0.254701	0.83517
ENSMUSG00000003863	Ppfia3	1.37153	-2.54516	1.79868	-1.41501	0.157065	NA	NA	NA	-0.0395379	0.254701	0.835269
ENSMUSG00000102179	Gm37868	2.47657	-1.76027	1.32452	-1.32899	0.183851	NA	NA	NA	-0.0446412	0.242022	0.835368
ENSMUSG00000114656	2810403G07Rik	1.38536	-2.55786	1.80897	-1.41399	0.157365	NA	NA	NA	-0.0393403	0.254713	0.835466
ENSMUSG00000087639	Gm15512	2.48002	-1.75681	1.32408	-1.32682	0.184569	NA	NA	NA	-0.044554	0.241842	0.835565
ENSMUSG00000039179	Tekt5	1.36546	-2.53738	1.79902	-1.41043	0.158414	NA	NA	NA	-0.0393675	0.254362	0.835663
ENSMUSG00000031714	Gab1	8.33482	-1.11159	0.799017	-1.3912	0.164166	NA	NA	NA	-0.0611078	0.229355	0.835761
ENSMUSG00000048772	Tmem53	1.36202	-2.53738	1.79996	-1.40969	0.158633	NA	NA	NA	-0.0393261	0.254315	0.835859
ENSMUSG00000113557	Gm47657	3.47651	-1.42098	1.07656	-1.31993	0.186859	NA	NA	NA	-0.0496911	0.235216	0.835957
ENSMUSG00000046207	Pik3r6	20.085	0.807353	0.448875	1.79861	0.0720797	0.347742	NA	NA	0.109307	0.236877	0.836055
ENSMUSG00000014329	Bicc1	4.05246	-1.37392	1.03926	-1.32201	0.186164	NA	NA	NA	-0.0506925	0.234162	0.836152
ENSMUSG00000062727	H2bc12	6.94427	-1.05074	0.739947	-1.42003	0.1556	NA	NA	NA	-0.0647365	0.228169	0.83625
ENSMUSG00000050158	Or2m13	14.7704	-0.850176	0.506776	-1.67762	0.093422	0.401486	NA	NA	-0.0940214	0.231843	0.836347
ENSMUSG00000088891	Gm22516	1.35163	-2.52474	1.80069	-1.4021	0.160885	NA	NA	NA	-0.039043	0.25376	0.836445
ENSMUSG00000090095	Rpl29-ps1	1.35163	-2.52474	1.80069	-1.4021	0.160885	NA	NA	NA	-0.039043	0.25376	0.836542
ENSMUSG00000086669	AA645442	1.34945	-2.52474	1.80129	-1.40163	0.161026	NA	NA	NA	-0.0390167	0.25373	0.836639
ENSMUSG00000032068	Plet1	1.34945	-2.52474	1.80129	-1.40163	0.161026	NA	NA	NA	-0.0390167	0.25373	0.836736
ENSMUSG00000035385	Ccl2	24.8367	-0.950096	0.629564	-1.50913	0.131265	0.477644	NA	NA	-0.0747324	0.2279	0.836832
ENSMUSG00000070504	Fcrl6	1.34818	-2.52474	1.80165	-1.40135	0.161109	NA	NA	NA	-0.0390013	0.253713	0.836929
ENSMUSG00000111333	Gm48670	6.43564	-1.08143	0.772516	-1.39988	0.161549	NA	NA	NA	-0.0624279	0.228454	0.837026
ENSMUSG00000062345	Serpinb2	3.55423	-1.47605	1.12448	-1.31265	0.189302	NA	NA	NA	-0.0482087	0.236041	0.837122
ENSMUSG00000100701	Gm19587	2.50119	-1.77018	1.34227	-1.31879	0.187238	NA	NA	NA	-0.0438365	0.241561	0.837218
ENSMUSG00000020787	P2rx1	7.38319	-1.01711	0.706699	-1.43924	0.150084	NA	NA	NA	-0.067064	0.22752	0.837315
ENSMUSG00000108609	Gm7424	1.59801	2.19107	1.61601	1.35585	0.175148	NA	NA	NA	0.0403183	0.248448	0.837411
ENSMUSG00000085732	Gm4279	5.97239	-1.11638	0.810578	-1.37726	0.168431	NA	NA	NA	-0.0598802	0.228675	0.837507
ENSMUSG00000097787	Sgms1os1	2.96998	-1.55059	1.18636	-1.30701	0.19121	NA	NA	NA	-0.0465537	0.237241	0.837603
ENSMUSG00000022844	Pdia5	4.4319	-1.23691	0.925752	-1.33612	0.181511	NA	NA	NA	-0.0543061	0.230902	0.837698
ENSMUSG00000121048	Gm53066	12.8132	-0.877552	0.544033	-1.61305	0.106734	0.430597	NA	NA	-0.086479	0.229514	0.837794
ENSMUSG00000093579	Gm20036	3.93146	-1.30497	0.986867	-1.32234	0.186056	NA	NA	NA	-0.0519921	0.232253	0.837889
ENSMUSG00000086123	Gm16060	1.3936	-2.56604	1.83263	-1.4002	0.161454	NA	NA	NA	-0.0384882	0.253899	0.837985
ENSMUSG00000111361	Gm47445	1.3936	-2.56604	1.83263	-1.4002	0.161454	NA	NA	NA	-0.0384882	0.253899	0.83808
ENSMUSG00000115263	Gm5089	3.93843	-1.30878	0.990774	-1.32097	0.186512	NA	NA	NA	-0.0518209	0.232285	0.838175
ENSMUSG00000082816	Gm11953	2.43086	1.71923	1.31283	1.30955	0.190347	NA	NA	NA	0.0440205	0.240279	0.83827
ENSMUSG00000070683	Lactbl1	6.47157	-1.08672	0.783064	-1.38778	0.165205	NA	NA	NA	-0.0613244	0.227932	0.838365
ENSMUSG00000081988	Gm15746	2.54015	-1.79657	1.36863	-1.31268	0.189291	NA	NA	NA	-0.0430562	0.241578	0.83846
ENSMUSG00000026805	Barhl1	3.30867	1.49162	1.14529	1.30239	0.192782	NA	NA	NA	0.0472371	0.235778	0.838555
ENSMUSG00000079382	Gm3443	2.93542	-1.54309	1.18562	-1.30151	0.193085	NA	NA	NA	-0.0463094	0.236778	0.838649
ENSMUSG00000120752	Gm57289	1.37977	-2.55331	1.83435	-1.39194	0.16394	NA	NA	NA	-0.0381729	0.253316	0.838744
ENSMUSG00000073739	Gm16287	1.34122	-2.5168	1.8142	-1.38728	0.165358	NA	NA	NA	-0.0383108	0.252801	0.838838
ENSMUSG00000117772	Gm50333	1.34122	-2.5168	1.8142	-1.38728	0.165358	NA	NA	NA	-0.0383108	0.252801	0.838932
ENSMUSG00000022245	Skor1	1.37849	-2.55331	1.83471	-1.39167	0.164021	NA	NA	NA	-0.0381583	0.2533	0.839026
ENSMUSG00000058728	Cd300c	2.97692	-1.56292	1.20286	-1.29933	0.19383	NA	NA	NA	-0.0458363	0.237036	0.83912
ENSMUSG00000108107	Gm5312	1.37929	-2.55032	1.83397	-1.3906	0.164345	NA	NA	NA	-0.0381318	0.253216	0.839214
ENSMUSG00000026840	Lamc3	1.37585	-2.55033	1.83493	-1.38988	0.164565	NA	NA	NA	-0.0380922	0.253173	0.839308
ENSMUSG00000116626	Gm49705	5.91567	-1.10485	0.804402	-1.3735	0.169596	NA	NA	NA	-0.0598059	0.227899	0.839402
ENSMUSG00000047363	Cstad	4.38903	-1.22187	0.918252	-1.33065	0.183304	NA	NA	NA	-0.0541831	0.230044	0.839495
ENSMUSG00000108319	Gm44552	3.94322	-1.31394	1.00187	-1.31149	0.189692	NA	NA	NA	-0.0510377	0.231876	0.839589
ENSMUSG00000108926	Gm10988	1.52973	-2.72303	1.93094	-1.41021	0.158478	NA	NA	NA	-0.0373985	0.255418	0.839682
ENSMUSG00000073650	Catip	0.880198	-3.08278	2.11594	-1.45693	0.145135	NA	NA	NA	-0.0364216	0.259998	0.839775
ENSMUSG00000082467	Gm6743	0.880198	-3.08278	2.11594	-1.45693	0.145135	NA	NA	NA	-0.0364216	0.259998	0.839868
ENSMUSG00000082766	1700064H15Rik	0.880198	-3.08278	2.11594	-1.45693	0.145135	NA	NA	NA	-0.0364216	0.259998	0.839961
ENSMUSG00000105229	Gm43149	0.880198	-3.08278	2.11594	-1.45693	0.145135	NA	NA	NA	-0.0364216	0.259998	0.840054
ENSMUSG00000080396	Snord111	0.880198	-3.08278	2.11594	-1.45693	0.145135	NA	NA	NA	-0.0364216	0.259998	0.840147
ENSMUSG00000069998	Or2z8	0.880198	-3.08278	2.11594	-1.45693	0.145135	NA	NA	NA	-0.0364216	0.259998	0.840239
ENSMUSG00000050288	Fzd2	0.880198	-3.08278	2.11594	-1.45693	0.145135	NA	NA	NA	-0.0364216	0.259998	0.840332
ENSMUSG00000114664	Gm48639	0.880198	-3.08278	2.11594	-1.45693	0.145135	NA	NA	NA	-0.0364216	0.259998	0.840424
ENSMUSG00002075297	Gm55904	0.880198	-3.08278	2.11594	-1.45693	0.145135	NA	NA	NA	-0.0364216	0.259998	0.840517
ENSMUSG00000117374	Gm49983	0.880198	-3.08278	2.11594	-1.45693	0.145135	NA	NA	NA	-0.0364216	0.259998	0.840609
ENSMUSG00000013562	4833413E03Rik	0.880198	-3.08278	2.11594	-1.45693	0.145135	NA	NA	NA	-0.0364216	0.259998	0.840701
ENSMUSG00000058287	Gm12253	1.62225	2.15199	1.60802	1.33829	0.180803	NA	NA	NA	0.0397835	0.247071	0.840793
ENSMUSG00000085501	Gm11772	2.45639	1.70363	1.31173	1.29877	0.194024	NA	NA	NA	0.0435695	0.239428	0.840884
ENSMUSG00000075020	Mir670hg	4.00534	-1.36215	1.04577	-1.30252	0.192738	NA	NA	NA	-0.0495187	0.232702	0.840976
ENSMUSG00000107801	Gm44086	8.22396	-1.09245	0.794325	-1.37532	0.169033	NA	NA	NA	-0.0601973	0.22742	0.841068
ENSMUSG00000098052	Gm5300	1.61881	2.14943	1.60831	1.33645	0.181402	NA	NA	NA	0.039709	0.246942	0.841159
ENSMUSG00000089818	Gm15950	7.42873	-1.02444	0.722624	-1.41767	0.156287	NA	NA	NA	-0.0650586	0.226517	0.841251
ENSMUSG00000031520	Vegfc	5.5916	-1.20855	0.909607	-1.32865	0.183963	NA	NA	NA	-0.0542879	0.229444	0.841342
ENSMUSG00000105741	C79130	3.89907	-1.29767	0.991479	-1.30882	0.190594	NA	NA	NA	-0.0511455	0.231237	0.841433
ENSMUSG00000098241	H2-Pa	7.02944	-1.08098	0.783599	-1.37951	0.167737	NA	NA	NA	-0.0607634	0.22712	0.841524
ENSMUSG00000087022	9130024F11Rik	0.902271	-3.11167	2.1372	-1.45596	0.145404	NA	NA	NA	-0.0361159	0.260043	0.841615
ENSMUSG00000120303	4930500G05Rik	0.902271	-3.11167	2.1372	-1.45596	0.145404	NA	NA	NA	-0.0361159	0.260043	0.841706
ENSMUSG00000098067	Gm26943	7.34176	-1.17432	0.878577	-1.33662	0.181348	NA	NA	NA	-0.0555511	0.228621	0.841797
ENSMUSG00000085307	Gm11525	1.35722	-2.52955	1.83676	-1.37718	0.168455	NA	NA	NA	-0.0376235	0.252283	0.841887
ENSMUSG00000050014	Apol10b	12.8306	0.866595	0.537824	1.6113	0.107114	0.431478	NA	NA	0.0864778	0.2283	0.841978
ENSMUSG00000111324	Gm31410	4.89989	-1.17156	0.878465	-1.33364	0.182322	NA	NA	NA	-0.0553772	0.228334	0.842068
ENSMUSG00000120618	Gm56982	2.43587	-1.73187	1.34113	-1.29135	0.196582	NA	NA	NA	-0.0426756	0.239452	0.842159
ENSMUSG00000031791	Tmem38a	27.1681	-0.746049	0.366592	-2.03509	0.0418414	0.251916	NA	NA	-0.144301	0.248308	0.842249
ENSMUSG00000074793	Hspa12b	6.88842	-1.04312	0.748601	-1.39343	0.163489	NA	NA	NA	-0.0626525	0.226014	0.842339
ENSMUSG00000116738	Gm49565	0.888437	-3.09384	2.1435	-1.44336	0.14892	NA	NA	NA	-0.0356389	0.259174	0.842429
ENSMUSG00000032783	Troap	51.2048	0.729722	0.339765	2.14773	0.0317353	0.213029	NA	NA	0.163764	0.255083	0.842519
ENSMUSG00000019194	Scn1b	15.3051	-0.850022	0.517622	-1.64217	0.100555	0.418426	NA	NA	-0.0900676	0.228992	0.842609
ENSMUSG00002075250	Gm54659	2.10399	-2.20219	1.65626	-1.32962	0.183644	NA	NA	NA	-0.0386753	0.247045	0.842698
ENSMUSG00000106145	Mir7073	1.95965	-2.0706	1.57442	-1.31515	0.188459	NA	NA	NA	-0.039462	0.244978	0.842788
ENSMUSG00000109585	Gm45358	2.89689	-1.51748	1.18453	-1.28108	0.200165	NA	NA	NA	-0.0453731	0.235123	0.842877
ENSMUSG00000054135	A430110L20Rik	18.06	-0.806101	0.457491	-1.762	0.0780688	0.363603	NA	NA	-0.104668	0.233581	0.842967
ENSMUSG00000050830	Vwc2	1.28996	2.84496	2.02043	1.4081	0.159103	NA	NA	NA	0.0361041	0.255918	0.843056
ENSMUSG00000078783	Sirpd	1.33562	-2.51162	1.84004	-1.36498	0.172259	NA	NA	NA	-0.0371549	0.251457	0.843145
ENSMUSG00000034282	Evpl	4.78188	1.30795	1.01031	1.29461	0.195456	NA	NA	NA	0.0499384	0.230732	0.843234
ENSMUSG00000104786	Gm43573	2.0973	1.99295	1.5268	1.30531	0.191786	NA	NA	NA	0.0398839	0.243608	0.843323
ENSMUSG00000024034	Tmprss3	6.43308	-1.07771	0.787772	-1.36805	0.171297	NA	NA	NA	-0.059901	0.226242	0.843412
ENSMUSG00000114014	Gm48350	3.98867	1.26936	0.976631	1.29973	0.193693	NA	NA	NA	0.0510122	0.229838	0.843501
ENSMUSG00000110580	D830024N08Rik	14.6624	-0.920236	0.60905	-1.51094	0.130805	0.476887	NA	NA	-0.0754661	0.225703	0.843589
ENSMUSG00000108033	Gm44284	3.08594	-1.64255	1.28446	-1.27878	0.200973	NA	NA	NA	-0.0432331	0.237337	0.843678
ENSMUSG00000104141	Gm6140	1.27224	2.84925	2.02796	1.40498	0.160026	NA	NA	NA	0.0359043	0.255753	0.843766
ENSMUSG00000048967	Yjefn3	10.0696	0.915609	0.604002	1.5159	0.129544	NA	NA	NA	0.076024	0.225678	0.843854
ENSMUSG00000061171	Slc38a11	1.61663	2.14706	1.62997	1.31723	0.187761	NA	NA	NA	0.0386359	0.245853	0.843943
ENSMUSG00000113535	AU015791	1.27104	2.83992	2.02705	1.40101	0.161211	NA	NA	NA	0.0357881	0.25547	0.844031
ENSMUSG00000027556	Car1	3.8761	-1.29003	0.998147	-1.29243	0.19621	NA	NA	NA	-0.0501094	0.230073	0.844119
ENSMUSG00000080775	Gm6368	4.94555	-1.20253	0.91766	-1.31043	0.190051	NA	NA	NA	-0.0530417	0.228161	0.844207
ENSMUSG00002076196	Gm55646	3.88602	-1.29452	1.00362	-1.28986	0.197099	NA	NA	NA	-0.0498453	0.230067	0.844294
ENSMUSG00000039438	Ttc36	1.2628	2.83991	2.03031	1.39876	0.161885	NA	NA	NA	0.0356733	0.255337	0.844382
ENSMUSG00000010154	Spire2	1.26669	2.83562	2.02813	1.39814	0.16207	NA	NA	NA	0.0356819	0.255279	0.84447
ENSMUSG00000114714	Gm48763	1.26669	2.83562	2.02813	1.39814	0.16207	NA	NA	NA	0.0356819	0.255279	0.844557
ENSMUSG00000046378	Asphd1	10.3515	-0.916508	0.606847	-1.51028	0.130972	NA	NA	NA	-0.0754724	0.225355	0.844644
ENSMUSG00000006241	Ccdc159	0.87196	-3.07172	2.1512	-1.42791	0.153319	NA	NA	NA	-0.0350616	0.258131	0.844732
ENSMUSG00000049721	Gal3st1	0.87196	-3.07172	2.1512	-1.42791	0.153319	NA	NA	NA	-0.0350616	0.258131	0.844819
ENSMUSG00000111415	Gm39325	5.19391	1.15654	0.873424	1.32414	0.185456	NA	NA	NA	0.0549433	0.227172	0.844906
ENSMUSG00000109045	Gm45084	10.3939	-0.931909	0.62635	-1.48784	0.136793	NA	NA	NA	-0.0730849	0.225015	0.844993
ENSMUSG00000086258	Gm15239	1.34386	-2.51951	1.85759	-1.35633	0.174993	NA	NA	NA	-0.0366098	0.25102	0.84508
ENSMUSG00000085178	Kdm6bos	794.89	0.739811	0.359554	2.05758	0.0396307	0.243425	NA	NA	0.148003	0.249132	0.845167
ENSMUSG00000030223	Ptpro	9.5868	-0.99537	0.701753	-1.4184	0.156073	NA	NA	NA	-0.0656897	0.224802	0.845253
ENSMUSG00000084918	Gm12708	11.3942	-0.92301	0.61593	-1.49856	0.133987	0.482197	NA	NA	-0.0742486	0.22506	0.84534
ENSMUSG00000042498	Radx	0.866364	-3.06468	2.15396	-1.42281	0.154791	NA	NA	NA	-0.0348702	0.257793	0.845426
ENSMUSG00000000154	Slc22a18	0.866364	-3.06468	2.15396	-1.42281	0.154791	NA	NA	NA	-0.0348702	0.257793	0.845513
ENSMUSG00000032017	Grik4	0.866364	-3.06468	2.15396	-1.42281	0.154791	NA	NA	NA	-0.0348702	0.257793	0.845599
ENSMUSG00000034923	Ly6g6f	0.866364	-3.06468	2.15396	-1.42281	0.154791	NA	NA	NA	-0.0348702	0.257793	0.845685
ENSMUSG00000074665	Bpifb4	2.97871	1.61575	1.27386	1.26839	0.20466	NA	NA	NA	0.0429849	0.236321	0.845771
ENSMUSG00000092035	Peg10	20.6657	-0.805903	0.46142	-1.74657	0.0807116	0.370343	NA	NA	-0.102766	0.232269	0.845857
ENSMUSG00000042985	Upk3b	2.90591	-1.52389	1.20322	-1.26651	0.20533	NA	NA	NA	-0.0443126	0.234476	0.845943
ENSMUSG00000104967	Gm43436	2.32477	-1.63956	1.29386	-1.26719	0.205088	NA	NA	NA	-0.042545	0.236676	0.846028
ENSMUSG00000084241	Gm13416	1.85334	-1.97254	1.53118	-1.28825	0.19766	NA	NA	NA	-0.0391509	0.24247	0.846114
ENSMUSG00000009941	Nxf2	8.54541	0.957202	0.660216	1.44983	0.147105	NA	NA	NA	0.0691628	0.224315	0.8462
ENSMUSG00000027208	Fgf7	2.33301	-1.64445	1.30024	-1.26473	0.205969	NA	NA	NA	-0.0423164	0.236633	0.846285
ENSMUSG00000109218	Gm44872	2.08985	-2.1933	1.6756	-1.30896	0.190547	NA	NA	NA	-0.0376211	0.245849	0.846371
ENSMUSG00000099370	Platr10	8.08283	-1.05535	0.774441	-1.36272	0.17297	NA	NA	NA	-0.0599087	0.224775	0.846456
ENSMUSG00000097429	Gm26520	25.1291	-0.782827	0.429697	-1.82181	0.0684834	0.338291	NA	NA	-0.112576	0.235472	0.846541
ENSMUSG00000026586	Prrx1	2.21507	-2.30379	1.74689	-1.31879	0.187238	NA	NA	NA	-0.0369049	0.247345	0.846626
ENSMUSG00000076512	Igkv9-123	35.8504	-0.718717	0.32552	-2.2079	0.0272511	0.194006	NA	NA	-0.174864	0.257831	0.846711
ENSMUSG00000103899	Gm37940	26.1417	-0.78513	0.433583	-1.8108	0.0701721	0.343536	NA	NA	-0.111106	0.234862	0.846796
ENSMUSG00000007908	Hmgcll1	29.5516	-0.735638	0.355415	-2.0698	0.0384709	0.240349	NA	NA	-0.150032	0.249402	0.846881
ENSMUSG00000113665	Gm47603	2.78209	1.52661	1.21316	1.25838	0.208255	NA	NA	NA	0.0437419	0.23411	0.846965
ENSMUSG00000028031	Dkk2	1.86375	-1.97582	1.541	-1.28217	0.199785	NA	NA	NA	-0.0387565	0.242195	0.84705
ENSMUSG00000091558	Gm17227	5.89758	-1.10426	0.82892	-1.33217	0.182804	NA	NA	NA	-0.05656	0.225375	0.847134
ENSMUSG00000098155	Gm27022	4.34753	-1.2084	0.934302	-1.29338	0.195881	NA	NA	NA	-0.0516807	0.227421	0.847219
ENSMUSG00000013367	Iglon5	3.01157	1.58414	1.26151	1.25575	0.209208	NA	NA	NA	0.0426712	0.235095	0.847303
ENSMUSG00000048752	Prss50	3.84796	-1.27747	1.00168	-1.27533	0.202192	NA	NA	NA	-0.0491276	0.228755	0.847387
ENSMUSG00000082535	Gm7860	6.3583	-1.04794	0.769887	-1.36116	0.173462	NA	NA	NA	-0.0599269	0.224291	0.847471
ENSMUSG00000030321	Efcab12	4.35665	-1.21517	0.94327	-1.28825	0.197659	NA	NA	NA	-0.051184	0.227383	0.847555
ENSMUSG00000109669	Gm45472	17.5122	-0.797789	0.453866	-1.75776	0.078788	0.365761	NA	NA	-0.104234	0.232142	0.847639
ENSMUSG00000104915	Trav15n-2	8.81832	-0.952341	0.659398	-1.44426	0.148666	NA	NA	NA	-0.0687615	0.223607	0.847723
ENSMUSG00000119052	Gm23513	3.52144	-1.44385	1.14965	-1.2559	0.209151	NA	NA	NA	-0.0449253	0.232193	0.847807
ENSMUSG00000108521	Gm44639	5.99265	1.15165	0.880558	1.30786	0.190919	NA	NA	NA	0.0538117	0.226047	0.84789
ENSMUSG00000080783	Gm8250	42.1133	-0.709784	0.30992	-2.29022	0.0220086	0.169974	NA	NA	-0.191071	0.262453	0.847974
ENSMUSG00000084755	Gm16276	5.88281	-1.09752	0.825118	-1.33014	0.183471	NA	NA	NA	-0.0565327	0.224947	0.848057
ENSMUSG00000048029	Eno4	4.02318	-1.3705	1.08814	-1.25948	0.207856	NA	NA	NA	-0.0464003	0.230576	0.848141
ENSMUSG00000064984	Snord73a	28.2769	0.742284	0.36825	2.01571	0.0438305	0.258549	NA	NA	0.141104	0.24587	0.848224
ENSMUSG00000090024	Gm16350	6.41822	1.06272	0.787784	1.349	0.177337	NA	NA	NA	0.0586736	0.224343	0.848307
ENSMUSG00000050711	Scg2	4.45559	1.38757	1.1036	1.25731	0.208641	NA	NA	NA	0.0459629	0.230904	0.84839
ENSMUSG00000053004	Hrh1	1.84855	-1.96201	1.54098	-1.27322	0.202939	NA	NA	NA	-0.0384173	0.241582	0.848473
ENSMUSG00000028655	Mfsd2a	43.0698	0.731318	0.350062	2.08911	0.0366978	0.233834	NA	NA	0.153299	0.250245	0.848556
ENSMUSG00000090044	Gm16557	11.1277	0.944524	0.651705	1.44931	0.147251	0.50602	NA	NA	0.0693559	0.223377	0.848639
ENSMUSG00002076173	Gm55118	4032.95	0.86008	0.542933	1.58414	0.113162	0.443809	NA	NA	0.0837537	0.225615	0.848721
ENSMUSG00000090087	Gm15939	1.60624	2.17549	1.68201	1.29339	0.195877	NA	NA	NA	0.0369659	0.244876	0.848804
ENSMUSG00000097814	Panct2	1.60497	2.17449	1.68214	1.29269	0.196118	NA	NA	NA	0.0369391	0.244831	0.848886
ENSMUSG00000087670	9530036M11Rik	1.60497	2.17449	1.68214	1.29269	0.196118	NA	NA	NA	0.0369391	0.244831	0.848969
ENSMUSG00000041237	Pklr	0.874603	-3.07577	2.19416	-1.4018	0.160975	NA	NA	NA	-0.0337509	0.256604	0.849051
ENSMUSG00000044177	Wfikkn2	37.6236	-0.73819	0.362334	-2.03732	0.0416184	0.25098	NA	NA	-0.144603	0.247016	0.849133
ENSMUSG00000116707	Gm49590	3.14204	1.36344	1.08562	1.25592	0.209147	NA	NA	NA	0.0462806	0.230208	0.849215
ENSMUSG00000114243	Gm48163	2.89951	-1.52558	1.22292	-1.24749	0.212219	NA	NA	NA	-0.0430591	0.23354	0.849297
ENSMUSG00000030621	Me3	1.93628	-2.06843	1.61673	-1.2794	0.200758	NA	NA	NA	-0.0374507	0.243089	0.849379
ENSMUSG00000120926	Gm57038	21.8605	-0.767367	0.410284	-1.87033	0.061438	0.319113	NA	NA	-0.119264	0.237336	0.849461
ENSMUSG00000039462	Col10a1	7.92293	-0.998656	0.719218	-1.38853	0.164976	NA	NA	NA	-0.0631083	0.223136	0.849543
ENSMUSG00000107546	Gm20560	5.37731	-1.11497	0.848786	-1.3136	0.18898	NA	NA	NA	-0.0549371	0.224806	0.849624
ENSMUSG00000051910	Sox6	3.87737	-1.28909	1.02156	-1.26189	0.206989	NA	NA	NA	-0.0479834	0.228409	0.849706
ENSMUSG00000103065	Gm20236	10.3303	-0.924166	0.629568	-1.46794	0.142121	NA	NA	NA	-0.0714056	0.223079	0.849787
ENSMUSG00000103720	Gm37094	10.3303	-0.924166	0.629568	-1.46794	0.142121	NA	NA	NA	-0.0714056	0.223079	0.849869
ENSMUSG00000094248	H2ac23	2.82994	-1.45888	1.17232	-1.24444	0.213337	NA	NA	NA	-0.0439294	0.23196	0.84995
ENSMUSG00000094777	H2ac24	2.82994	-1.45888	1.17232	-1.24444	0.213337	NA	NA	NA	-0.0439294	0.23196	0.850031
ENSMUSG00000090066	1110002E22Rik	1.26542	2.83421	2.07679	1.36471	0.172345	NA	NA	NA	0.0340164	0.253379	0.850112
ENSMUSG00000034435	Tmem30b	2.16441	1.88631	1.50036	1.25724	0.208666	NA	NA	NA	0.0384694	0.239856	0.850193
ENSMUSG00000120435	Gm57275	6.91613	-1.0431	0.772967	-1.34948	0.177183	NA	NA	NA	-0.0590878	0.223348	0.850274
ENSMUSG00000009545	Kcnq1	5.16401	-1.27052	1.00703	-1.26165	0.207075	NA	NA	NA	-0.0482962	0.227824	0.850355
ENSMUSG00000118144	Gm50313	1.92677	1.81164	1.44945	1.24988	0.211342	NA	NA	NA	0.0390287	0.238491	0.850436
ENSMUSG00000108152	Gm44152	1.82568	-1.95314	1.54916	-1.26077	0.20739	NA	NA	NA	-0.0378176	0.240864	0.850516
ENSMUSG00000086229	Gm4887	11.6836	0.86703	0.557228	1.55597	0.119715	0.457153	NA	NA	0.0807887	0.224248	0.850597
ENSMUSG00000026237	Nmur1	0.754373	3.222	2.28862	1.40783	0.15918	NA	NA	NA	0.0328595	0.257533	0.850677
ENSMUSG00000085858	Gm15831	0.754373	3.222	2.28862	1.40783	0.15918	NA	NA	NA	0.0328595	0.257533	0.850757
ENSMUSG00000084453	Gm24596	0.754373	3.222	2.28862	1.40783	0.15918	NA	NA	NA	0.0328595	0.257533	0.850838
ENSMUSG00000117655	6720468P15Rik	0.754373	3.222	2.28862	1.40783	0.15918	NA	NA	NA	0.0328595	0.257533	0.850918
ENSMUSG00000030000	Add2	3.35791	-1.37095	1.10182	-1.24426	0.213405	NA	NA	NA	-0.0453724	0.22982	0.850998
ENSMUSG00000110020	Gm45441	0.752201	3.21883	2.2901	1.40554	0.15986	NA	NA	NA	0.0327769	0.257391	0.851078
ENSMUSG00000032796	Lama1	0.752201	3.21883	2.2901	1.40554	0.15986	NA	NA	NA	0.0327769	0.257391	0.851158
ENSMUSG00000071604	Entrep1	0.752201	3.21883	2.2901	1.40554	0.15986	NA	NA	NA	0.0327769	0.257391	0.851238
ENSMUSG00000048572	Tmem252	0.752201	3.21883	2.2901	1.40554	0.15986	NA	NA	NA	0.0327769	0.257391	0.851317
ENSMUSG00000024747	Aldh1a7	0.752201	3.21883	2.2901	1.40554	0.15986	NA	NA	NA	0.0327769	0.257391	0.851397
ENSMUSG00000040852	Plekhh2	1.89966	-2.00259	1.58853	-1.26066	0.207432	NA	NA	NA	-0.0371985	0.241443	0.851477
ENSMUSG00000083718	Ccnb2-ps	25.6948	-0.745791	0.378277	-1.97155	0.0486613	0.277165	NA	NA	-0.134141	0.242602	0.851556
ENSMUSG00000101746	2310043L19Rik	0.750928	3.21697	2.29097	1.40419	0.160261	NA	NA	NA	0.0327284	0.257307	0.851635
ENSMUSG00000082996	Gm6238	0.750928	3.21697	2.29097	1.40419	0.160261	NA	NA	NA	0.0327284	0.257307	0.851715
ENSMUSG00000120348	Gm57336	0.750928	3.21697	2.29097	1.40419	0.160261	NA	NA	NA	0.0327284	0.257307	0.851794
ENSMUSG00000120326	Gm56650	0.750928	3.21697	2.29097	1.40419	0.160261	NA	NA	NA	0.0327284	0.257307	0.851873
ENSMUSG00000095646	Trav10n	15.5396	0.83694	0.516825	1.61939	0.105364	0.427902	NA	NA	0.0878098	0.225858	0.851952
ENSMUSG00000029379	Cxcl3	2.3083	-1.62972	1.32022	-1.23443	0.217043	NA	NA	NA	-0.0406596	0.234881	0.852031
ENSMUSG00000020434	4921536K21Rik	1.10087	2.58111	1.95072	1.32316	0.185782	NA	NA	NA	0.0342741	0.249664	0.85211
ENSMUSG00000024501	Dpysl3	15.073	0.867048	0.558941	1.55123	0.120846	0.45882	NA	NA	0.0803179	0.223914	0.852188
ENSMUSG00000084871	Gm2800	1.58505	2.20893	1.7267	1.27928	0.200799	NA	NA	NA	0.0358201	0.244496	0.852267
ENSMUSG00000024530	Prelid3a	2.11947	1.9493	1.55627	1.25255	0.21037	NA	NA	NA	0.037399	0.240425	0.852346
ENSMUSG00000098919	Mir8102	1.81137	-1.93796	1.54895	-1.25114	0.210883	NA	NA	NA	-0.0374609	0.240219	0.852424
ENSMUSG00000054594	Oscar	1.09742	2.57738	1.95161	1.32065	0.18662	NA	NA	NA	0.0341826	0.249511	0.852502
ENSMUSG00000104928	Gm42565	0.849887	-3.04172	2.2065	-1.37853	0.16804	NA	NA	NA	-0.0329171	0.255152	0.852581
ENSMUSG00000033520	Idi2	0.849887	-3.04172	2.2065	-1.37853	0.16804	NA	NA	NA	-0.0329171	0.255152	0.852659
ENSMUSG00000120242	Gm56680	4.32281	-1.19973	0.944911	-1.26968	0.2042	NA	NA	NA	-0.0501352	0.225848	0.852737
ENSMUSG00000087181	Gm13570	3.37951	-1.37725	1.11236	-1.23813	0.215669	NA	NA	NA	-0.0448604	0.229683	0.852815
ENSMUSG00000080700	Gm15981	2.34557	-1.65418	1.34205	-1.23258	0.217733	NA	NA	NA	-0.0401914	0.23522	0.852893
ENSMUSG00000104202	Gm8101	1.81264	-1.93621	1.54858	-1.25032	0.211183	NA	NA	NA	-0.0374363	0.240159	0.852971
ENSMUSG00000104585	4921511C10Rik	2.80444	-1.4438	1.17125	-1.2327	0.217689	NA	NA	NA	-0.0434135	0.231045	0.853049
ENSMUSG00000105976	Gm42782	13.0243	-0.91811	0.628063	-1.46181	0.143793	0.50062	NA	NA	-0.0709632	0.22221	0.853126
ENSMUSG00000073176	Zfp449	5.57079	1.08002	0.820687	1.31599	0.188177	NA	NA	NA	0.0557802	0.223326	0.853204
ENSMUSG00000030117	Gdf3	1.08576	2.57973	1.95644	1.31858	0.187309	NA	NA	NA	0.0340559	0.249423	0.853281
ENSMUSG00000110677	Gm45777	1.08576	2.57973	1.95644	1.31858	0.187309	NA	NA	NA	0.0340559	0.249423	0.853359
ENSMUSG00000087075	Lbhd2	1.08576	2.57973	1.95644	1.31858	0.187309	NA	NA	NA	0.0340559	0.249423	0.853436
ENSMUSG00000109946	Brd3os	2.32741	-1.64164	1.33426	-1.23037	0.218558	NA	NA	NA	-0.0402389	0.2349	0.853513
ENSMUSG00000073174	Gm29254	2.3226	-1.64189	1.33485	-1.23002	0.218691	NA	NA	NA	-0.0402138	0.234888	0.85359
ENSMUSG00000073535	Gm5532	1.08359	2.57737	1.95702	1.31699	0.187843	NA	NA	NA	0.033998	0.249326	0.853667
ENSMUSG00000104115	Ighv8-1	1.08359	2.57737	1.95702	1.31699	0.187843	NA	NA	NA	0.033998	0.249326	0.853744
ENSMUSG00000108522	Gm44664	6.77566	-1.00243	0.733341	-1.36693	0.171647	NA	NA	NA	-0.0612638	0.222075	0.853821
ENSMUSG00000083957	Gm12742	1.07752	2.57973	1.95971	1.31638	0.188046	NA	NA	NA	0.0339451	0.249312	0.853898
ENSMUSG00000071568	Gm5874	1.07752	2.57973	1.95971	1.31638	0.188046	NA	NA	NA	0.0339451	0.249312	0.853975
ENSMUSG00000103427	Gm37534	15.0585	-0.819561	0.49466	-1.65681	0.097557	0.41145	NA	NA	-0.0921334	0.226769	0.854052
ENSMUSG00000102833	Gm9694	2.32694	-1.6375	1.33427	-1.22726	0.219723	NA	NA	NA	-0.0401104	0.234683	0.854128
ENSMUSG00002075501	Gm56171	33.6165	0.790085	0.450882	1.75231	0.0797207	0.367981	NA	NA	0.103645	0.230679	0.854205
ENSMUSG00000099050	Mir7655	1.07535	2.57737	1.9603	1.31478	0.188582	NA	NA	NA	0.0338871	0.249216	0.854281
ENSMUSG00002075479	Gm55197	1.07535	2.57737	1.9603	1.31478	0.188582	NA	NA	NA	0.0338871	0.249216	0.854357
ENSMUSG00000120448	Gm57075	7.78769	-0.963422	0.68735	-1.40165	0.161021	NA	NA	NA	-0.0648745	0.221691	0.854433
ENSMUSG00000021186	Fbln5	2.79835	-1.44483	1.17762	-1.22691	0.219858	NA	NA	NA	-0.0430247	0.230795	0.85451
ENSMUSG00000009210	Prr29	10.7036	-0.890407	0.59423	-1.49842	0.134024	NA	NA	NA	-0.0748246	0.222369	0.854586
ENSMUSG00000046916	Myct1	2.79962	-1.44383	1.17754	-1.22614	0.220145	NA	NA	NA	-0.0429918	0.230736	0.854662
ENSMUSG00000053338	Tarm1	1.60752	2.17675	1.71961	1.26584	0.205569	NA	NA	NA	0.0354559	0.243544	0.854737
ENSMUSG00000021313	Ryr2	106.934	-0.68463	0.20018	-3.42007	0.000626046	0.0127642	NA	NA	-0.467311	0.248106	0.854813
ENSMUSG00000060961	Slc4a4	3.85698	-1.28203	1.03422	-1.23962	0.215118	NA	NA	NA	-0.0465821	0.227084	0.854889
ENSMUSG00000081274	Gm15727	1.83687	-1.96078	1.58022	-1.24083	0.214668	NA	NA	NA	-0.0366	0.240022	0.854965
ENSMUSG00000086837	Gm16618	6.82151	-1.01013	0.747124	-1.35202	0.176368	NA	NA	NA	-0.0599175	0.221666	0.85504
ENSMUSG00000044313	Mab21l3	4.36681	1.17164	0.925979	1.2653	0.205764	NA	NA	NA	0.0503347	0.224579	0.855116
ENSMUSG00000091570	Gm7707	3.33727	-1.33732	1.08772	-1.22947	0.218896	NA	NA	NA	-0.0449576	0.228204	0.855191
ENSMUSG00000065281	Gm24452	70.6048	0.687964	0.267551	2.57134	0.0101307	0.102461	NA	NA	0.25392	0.274471	0.855266
ENSMUSG00000105728	Gm42819	8.75651	-0.927986	0.646306	-1.43583	0.15105	NA	NA	NA	-0.0684739	0.221304	0.855342
ENSMUSG00000112326	Gm19624	3.27585	-1.31445	1.06666	-1.2323	0.217837	NA	NA	NA	-0.045533	0.227694	0.855417
ENSMUSG00000076762	Trav6-1	9.36682	-0.948703	0.673648	-1.40831	0.15904	NA	NA	NA	-0.0657139	0.221095	0.855492
ENSMUSG00000006711	D130043K22Rik	1.09869	2.57875	1.97746	1.30407	0.192209	NA	NA	NA	0.0333385	0.248698	0.855567
ENSMUSG00000018727	Cpsf4l	33.679	-0.746096	0.383763	-1.94416	0.0518763	0.287198	NA	NA	-0.129974	0.240262	0.855642
ENSMUSG00000030352	Tspan9	79.6856	-0.679514	0.224163	-3.03134	0.00243471	0.0359997	NA	NA	-0.373101	0.273341	0.855717
ENSMUSG00000116480	Gm49512	9.42483	-0.960714	0.689279	-1.3938	0.163379	NA	NA	NA	-0.0642652	0.221039	0.855791
ENSMUSG00000037568	Vash2	11.3568	-0.900635	0.612142	-1.47128	0.141215	0.495358	NA	NA	-0.0721366	0.221434	0.855866
ENSMUSG00000097583	6430590A07Rik	17.0077	-0.797696	0.466264	-1.71083	0.0871133	0.386168	NA	NA	-0.0985801	0.228342	0.855941
ENSMUSG00000102921	Gm37153	2.29925	-1.63007	1.34177	-1.21486	0.224418	NA	NA	NA	-0.0394698	0.233989	0.856015
ENSMUSG00000042581	Thsd7b	4.81081	1.21724	0.975915	1.24728	0.212296	NA	NA	NA	0.0482461	0.225347	0.85609
ENSMUSG00000028348	Cavin4	1.08097	2.58353	1.98508	1.30148	0.193095	NA	NA	NA	0.0331652	0.248606	0.856164
ENSMUSG00000103647	Gm37707	2.8576	-1.47337	1.21345	-1.2142	0.224671	NA	NA	NA	-0.0417685	0.230854	0.856238
ENSMUSG00000001768	Rin2	58.3475	0.685429	0.261176	2.62439	0.00868038	0.0925011	NA	NA	0.266934	0.275855	0.856312
ENSMUSG00000053395	Cacng8	5.9786	1.18649	0.945694	1.25463	0.209614	NA	NA	NA	0.0493098	0.224606	0.856386
ENSMUSG00000097261	4930532G15Rik	7.01002	1.02575	0.769641	1.33276	0.182609	NA	NA	NA	0.0581006	0.221465	0.85646
ENSMUSG00000040372	Gpr63	1.80096	-1.93447	1.5716	-1.2309	0.218362	NA	NA	NA	-0.0363679	0.23925	0.856534
ENSMUSG00000100505	Gm13283	1.86286	-1.97783	1.60216	-1.23448	0.217025	NA	NA	NA	-0.0360426	0.239943	0.856608
ENSMUSG00000119273	Gm24859	1.08231	2.57593	1.98365	1.29858	0.194088	NA	NA	NA	0.0330923	0.248414	0.856682
ENSMUSG00000038045	Sult6b1	31.9131	0.726669	0.351179	2.06922	0.0385251	0.240526	NA	NA	0.149818	0.247564	0.856756
ENSMUSG00000120692	Gm56838	1.80313	-1.93142	1.57094	-1.22947	0.218897	NA	NA	NA	-0.0363257	0.239148	0.856829
ENSMUSG00000106009	Gm9379	1.07662	2.57875	1.98628	1.29828	0.19419	NA	NA	NA	0.0330514	0.248419	0.856903
ENSMUSG00000103968	2610509F24Rik	1.63047	2.11622	1.69847	1.24596	0.21278	NA	NA	NA	0.0350658	0.242015	0.856976
ENSMUSG00000117947	Gm50226	1.86591	-1.98566	1.60998	-1.23334	0.217448	NA	NA	NA	-0.0358869	0.239986	0.85705
ENSMUSG00000025784	Clec3b	18.674	-0.816729	0.496169	-1.64607	0.0997496	0.41691	NA	NA	-0.0909888	0.22563	0.857123
ENSMUSG00000027375	Mal	1.83	-1.95884	1.59172	-1.23064	0.218456	NA	NA	NA	-0.0360588	0.239542	0.857196
ENSMUSG00000102714	Gm37618	1.8672	-1.97139	1.60087	-1.23145	0.218154	NA	NA	NA	-0.0359528	0.239731	0.857269
ENSMUSG00000025105	Bnc1	1.39313	-2.56507	1.98083	-1.29495	0.195337	NA	NA	NA	-0.0330134	0.248164	0.857342
ENSMUSG00000022015	Tnfsf11	192.176	0.679921	0.213751	3.18089	0.00146821	0.0247689	NA	NA	0.411137	0.265479	0.857415
ENSMUSG00000056671	Prelid2	27.9323	0.745268	0.384195	1.93982	0.052402	0.288646	NA	NA	0.129324	0.239743	0.857488
ENSMUSG00000100685	Gm28610	1.83254	-1.9551	1.59095	-1.22889	0.219114	NA	NA	NA	-0.0360068	0.239418	0.857561
ENSMUSG00000025473	Adam8	108.1	0.684192	0.198722	3.44296	0.000575379	0.012035	NA	NA	0.471724	0.245818	0.857634
ENSMUSG00000103904	Gm37497	1.22669	-2.35557	1.85723	-1.26832	0.204684	NA	NA	NA	-0.0336976	0.245295	0.857707
ENSMUSG00002075974	Gm54618	1.22542	-2.35557	1.85765	-1.26804	0.204784	NA	NA	NA	-0.0336833	0.245283	0.857779
LTR108c_Mam:LTR:ERVL	LTR108c_Mam:LTR:ERVL	2.27461	1.53158	1.27035	1.20563	0.227958	NA	LTR	ERVL	0.04035	0.231708	0.857852
ENSMUSG00000037708	Spag6	3.13899	1.36857	1.12824	1.21301	0.225126	NA	NA	NA	0.0433635	0.228283	0.857924
ENSMUSG00000031906	Smpd3	75.8083	-0.678727	0.228685	-2.96796	0.00299784	0.0422472	NA	NA	-0.356212	0.275219	0.857996
ENSMUSG00000104136	Gm36955	19.9713	-0.784509	0.449234	-1.74633	0.0807542	0.370343	NA	NA	-0.102971	0.229455	0.858069
ENSMUSG00000047108	Dnajb7	8.21974	-0.937926	0.666465	-1.40732	0.159334	NA	NA	NA	-0.0658288	0.22028	0.858141
ENSMUSG00000021379	Id4	1.37106	-2.54316	1.97852	-1.28539	0.198657	NA	NA	NA	-0.0327442	0.247558	0.858213
ENSMUSG00000087598	Zfp111	4.67052	1.1231	0.885967	1.26766	0.204919	NA	NA	NA	0.0513905	0.222739	0.858285
ENSMUSG00000027559	Car3	1.36888	-2.54316	1.97932	-1.28487	0.198838	NA	NA	NA	-0.0327187	0.247534	0.858357
ENSMUSG00000093100	Mir3971	2.56255	-1.82409	1.50445	-1.21246	0.225337	NA	NA	NA	-0.0367102	0.236968	0.858429
ENSMUSG00000031139	Mcf2	1.79536	-1.93048	1.58179	-1.22044	0.222299	NA	NA	NA	-0.0358374	0.238742	0.858501
ENSMUSG00000111505	Gm48673	1.92981	-2.05256	1.66799	-1.23056	0.218488	NA	NA	NA	-0.0349584	0.240642	0.858573
ENSMUSG00000053164	Gpr21	16.4801	-0.80034	0.474653	-1.68616	0.0917654	0.397294	NA	NA	-0.0956914	0.226748	0.858644
ENSMUSG00000040387	Klhl32	3.29095	-1.31956	1.08671	-1.21427	0.224644	NA	NA	NA	-0.0442543	0.227006	0.858716
ENSMUSG00000083210	Gm14869	2.31358	-1.63349	1.35986	-1.20123	0.229664	NA	NA	NA	-0.0386088	0.233456	0.858787
ENSMUSG00000077561	Gm24607	1.21286	-2.34128	1.85952	-1.25908	0.208002	NA	NA	NA	-0.03337	0.244755	0.858859
ENSMUSG00000115412	Gm49094	1.21286	-2.34128	1.85952	-1.25908	0.208002	NA	NA	NA	-0.03337	0.244755	0.85893
ENSMUSG00000120923	Gm56736	1.21286	-2.34128	1.85952	-1.25908	0.208002	NA	NA	NA	-0.03337	0.244755	0.859001
ENSMUSG00000075553	Gm5464	1.21159	-2.34128	1.85994	-1.25879	0.208105	NA	NA	NA	-0.0333556	0.244742	0.859073
ENSMUSG00000026208	Des	4.44316	-1.2423	1.01246	-1.22701	0.219821	NA	NA	NA	-0.046417	0.225229	0.859144
ENSMUSG00000087480	Gm15910	32.8322	-0.820661	0.505927	-1.62209	0.104784	0.42709	NA	NA	-0.0883401	0.22429	0.859215
ENSMUSG00000085589	A430078I02Rik	11.2268	-0.881869	0.59362	-1.48558	0.137391	0.488269	NA	NA	-0.0737788	0.220791	0.859286
ENSMUSG00000031512	Tex29	1.60495	2.15986	1.74437	1.23819	0.215646	NA	NA	NA	0.0341753	0.242125	0.859357
ENSMUSG00000120358	Gm56786	2.88039	-1.51497	1.26398	-1.19857	0.230695	NA	NA	NA	-0.0401659	0.231059	0.859428
ENSMUSG00000101813	Gm28503	3.4595	1.27016	1.04103	1.2201	0.222428	NA	NA	NA	0.0454735	0.225802	0.859498
ENSMUSG00000055523	Gucy2g	2.2651	1.54066	1.2877	1.19644	0.231525	NA	NA	NA	0.0396557	0.231495	0.859569
ENSMUSG00000106110	Gm43571	1.20679	-2.3324	1.86006	-1.25394	0.209863	NA	NA	NA	-0.0331981	0.244449	0.85964
ENSMUSG00000006221	Hspb7	1.20335	-2.3324	1.86121	-1.25316	0.210146	NA	NA	NA	-0.0331588	0.244415	0.85971
ENSMUSG00000110825	Gm8959	1.20335	-2.3324	1.86121	-1.25316	0.210146	NA	NA	NA	-0.0331588	0.244415	0.859781
ENSMUSG00000038576	Susd4	6.83017	-1.01967	0.773032	-1.31906	0.18715	NA	NA	NA	-0.0571491	0.220389	0.859851
ENSMUSG00000038860	Garnl3	14.2192	-0.855639	0.558688	-1.53152	0.125642	0.467692	NA	NA	-0.0785745	0.221472	0.859921
ENSMUSG00000086548	Gm12972	3.35928	-1.37225	1.14207	-1.20154	0.229542	NA	NA	NA	-0.0425672	0.227871	0.859992
ENSMUSG00000083533	Gm13450	11.1695	-0.865464	0.57289	-1.5107	0.130865	0.476945	NA	NA	-0.076413	0.220989	0.860062
ENSMUSG00000099470	Gm29340	2.82514	-1.4523	1.2147	-1.19561	0.231848	NA	NA	NA	-0.0409338	0.229565	0.860132
ENSMUSG00000113649	Gm47665	4.37138	-1.2193	0.994976	-1.22546	0.220402	NA	NA	NA	-0.0467118	0.224387	0.860202
ENSMUSG00000115573	Gm49131	1.82305	-1.93842	1.60249	-1.20963	0.22642	NA	NA	NA	-0.0351508	0.238386	0.860272
ENSMUSG00002076311	Gm55300	1.82305	-1.93842	1.60249	-1.20963	0.22642	NA	NA	NA	-0.0351508	0.238386	0.860342
ENSMUSG00000117096	Gm30420	1.24053	-2.37035	1.89239	-1.25257	0.210362	NA	NA	NA	-0.032755	0.244718	0.860412
ENSMUSG00000059504	Or2t44	1.23925	-2.37036	1.89281	-1.2523	0.210462	NA	NA	NA	-0.0327413	0.244706	0.860481
ENSMUSG00000101102	Gm28609	7.48911	-1.04222	0.803008	-1.29789	0.194325	NA	NA	NA	-0.0551147	0.220483	0.860551
ENSMUSG00000113454	Gm47373	1.83129	-1.94465	1.60964	-1.20813	0.226998	NA	NA	NA	-0.0349957	0.238403	0.860621
ENSMUSG00000027624	Epb41l1	52.6578	-0.693175	0.288515	-2.40256	0.0162807	0.139805	NA	NA	-0.214398	0.26631	0.86069
ENSMUSG00000095836	Gm21960	10.1855	-0.8834	0.600417	-1.47131	0.141207	NA	NA	NA	-0.0724433	0.220006	0.860759
ENSMUSG00000100798	Gm19589	1.79057	-1.91895	1.59205	-1.20533	0.228075	NA	NA	NA	-0.0351476	0.237958	0.860829
ENSMUSG00000108379	A730082K24Rik	3.48077	1.25038	1.03066	1.21319	0.225058	NA	NA	NA	0.0453501	0.224865	0.860898
ENSMUSG00000097412	1810014B01Rik	12.1239	-0.857484	0.564228	-1.51975	0.128574	0.472899	NA	NA	-0.0774095	0.220855	0.860967
ENSMUSG00000087719	Gm26464	7.79713	-0.977011	0.724933	-1.34773	0.177747	NA	NA	NA	-0.0601941	0.219448	0.861037
ENSMUSG00000021130	Galnt16	2.30055	-1.61954	1.3638	-1.18752	0.235022	NA	NA	NA	-0.0379965	0.232633	0.861106
ENSMUSG00000006931	P3h4	3.33942	-1.34279	1.12212	-1.19665	0.231442	NA	NA	NA	-0.0427305	0.226878	0.861175
ENSMUSG00002076881	Gm56089	1.22327	-2.35031	1.89505	-1.24024	0.214886	NA	NA	NA	-0.0323342	0.244015	0.861244
ENSMUSG00000108283	Gm44008	12.1889	-0.853672	0.561235	-1.52106	0.128245	0.472529	NA	NA	-0.0775983	0.220585	0.861313
ENSMUSG00000044551	9930012K11Rik	45.3259	-0.720789	0.347644	-2.07335	0.0381393	0.239001	NA	NA	-0.150436	0.246735	0.861381
ENSMUSG00000074491	Clec4g	8.74754	-0.931631	0.670121	-1.39024	0.164455	NA	NA	NA	-0.0645038	0.218831	0.86145
ENSMUSG00000099775	Gm5960	1.95057	1.76143	1.4855	1.18574	0.235724	NA	NA	NA	0.0360047	0.234937	0.861519
ENSMUSG00000048458	Inka2	36.6802	-0.708615	0.324337	-2.18481	0.0289028	0.20065	NA	NA	-0.170138	0.253561	0.861587
ENSMUSG00000046334	Gm6195	2.74861	-1.41986	1.20005	-1.18317	0.236742	NA	NA	NA	-0.0406619	0.228284	0.861656
ENSMUSG00000104044	Gm37566	3.74992	-1.21735	1.00497	-1.21133	0.225769	NA	NA	NA	-0.0457919	0.223687	0.861724
ENSMUSG00000085903	Gm15340	6.21529	1.00431	0.764479	1.31371	0.188943	NA	NA	NA	0.0570219	0.219249	0.861793
ENSMUSG00000075592	Nynrin	9.17555	-0.9015	0.630521	-1.42977	0.152783	NA	NA	NA	-0.0684224	0.21891	0.861861
ENSMUSG00000099401	Gm28375	1.31572	-2.48789	1.98826	-1.25129	0.210829	NA	NA	NA	-0.0315854	0.245623	0.861929
ENSMUSG00000107468	5730507A11Rik	1.32396	-2.49637	1.99392	-1.25199	0.210574	NA	NA	NA	-0.0315422	0.245719	0.861998
ENSMUSG00000046733	Gprc5a	195.647	0.841082	0.54462	1.54435	0.122504	0.461916	NA	NA	0.0800635	0.220933	0.862066
ENSMUSG00000087089	Gm12160	1.31355	-2.48788	1.98908	-1.25077	0.211019	NA	NA	NA	-0.0315602	0.245601	0.862134
ENSMUSG00000116987	Gm49625	6.51077	0.982146	0.737406	1.33189	0.182895	NA	NA	NA	0.058845	0.218906	0.862202
ENSMUSG00000109956	Gm45428	3.85764	-1.25991	1.04985	-1.20009	0.230104	NA	NA	NA	-0.0443222	0.224598	0.86227
ENSMUSG00000087685	1700122E12Rik	2.78499	-1.44145	1.22272	-1.17889	0.238441	NA	NA	NA	-0.0400683	0.228621	0.862337
ENSMUSG00000101496	Gm8885	1.79272	-1.92752	1.61754	-1.19163	0.233405	NA	NA	NA	-0.034306	0.23752	0.862405
ENSMUSG00000063727	Tnfrsf11b	2.28278	-1.61963	1.37975	-1.17386	0.240453	NA	NA	NA	-0.0371991	0.232089	0.862473
ENSMUSG00000089542	Gm25835	62.9901	0.682464	0.262748	2.59741	0.00939294	0.0975972	NA	NA	0.25972	0.273797	0.86254
ENSMUSG00000121071	Gm57170	3.7516	-1.21875	1.01044	-1.20616	0.227756	NA	NA	NA	-0.0454219	0.22351	0.862608
ENSMUSG00000030551	Nr2f2	4.752	-1.10554	0.887737	-1.24535	0.213003	NA	NA	NA	-0.0501123	0.220911	0.862675
ENSMUSG00000120767	Gm56708	1.19079	-2.31768	1.88919	-1.22681	0.219893	NA	NA	NA	-0.031983	0.243167	0.862743
ENSMUSG00000020331	Hcn2	7.73388	0.93828	0.683189	1.37338	0.169634	NA	NA	NA	0.0629847	0.218339	0.86281
ENSMUSG00000021904	Sema3g	13.7693	-0.866456	0.584085	-1.48344	0.137957	0.489104	NA	NA	-0.073846	0.219308	0.862878
ENSMUSG00000111933	Gm36660	2.78362	-1.43868	1.22585	-1.17362	0.240548	NA	NA	NA	-0.0397877	0.228345	0.862945
ENSMUSG00000086933	4933426K07Rik	6.75016	-0.995486	0.757805	-1.31364	0.188966	NA	NA	NA	-0.0571792	0.21874	0.863012
ENSMUSG00000109640	Gm45413	3.74121	-1.21159	1.00521	-1.20531	0.228083	NA	NA	NA	-0.0454878	0.223228	0.863079
ENSMUSG00000093996	Spata31f1c	1.2012	-2.32666	1.89899	-1.22521	0.220497	NA	NA	NA	-0.0318171	0.243183	0.863146
ENSMUSG00000078746	Spata31f1d	1.2012	-2.32666	1.89899	-1.22521	0.220497	NA	NA	NA	-0.0318171	0.243183	0.863213
ENSMUSG00000112901	Gm18514	1.2012	-2.32666	1.89899	-1.22521	0.220497	NA	NA	NA	-0.0318171	0.243183	0.86328
ENSMUSG00000025480	Syce1	2.93336	-1.54149	1.31834	-1.16927	0.242296	NA	NA	NA	-0.0380197	0.230409	0.863347
ENSMUSG00000074603	Gm10729	3.23514	-1.29288	1.08927	-1.18692	0.235258	NA	NA	NA	-0.0429193	0.225053	0.863413
ENSMUSG00000096884	Ighd5-4	1.19775	-2.32665	1.90017	-1.22444	0.220786	NA	NA	NA	-0.0317792	0.243152	0.86348
ENSMUSG00000029206	Nsun7	2.8366	1.45794	1.24555	1.17052	0.241793	NA	NA	NA	0.0393102	0.228667	0.863546
ENSMUSG00000117900	Gm50323	3.78312	1.18527	0.979034	1.21066	0.226027	NA	NA	NA	0.0463002	0.222525	0.863613
ENSMUSG00000008136	Fhl2	13.5586	-0.831006	0.532881	-1.55946	0.118888	0.455855	NA	NA	-0.0817187	0.220948	0.863679
ENSMUSG00000113779	Gm33785	1.19855	-2.32321	1.89939	-1.22313	0.22128	NA	NA	NA	-0.0317477	0.243068	0.863746
ENSMUSG00000101086	Gm28651	1.19638	-2.3232	1.90014	-1.22265	0.221463	NA	NA	NA	-0.0317238	0.243048	0.863812
ENSMUSG00000112795	Gm2027	1.19638	-2.3232	1.90014	-1.22265	0.221463	NA	NA	NA	-0.0317238	0.243048	0.863878
ENSMUSG00000094799	ENSMUSG00000094799	13.5335	0.831109	0.533384	1.55818	0.119191	0.456463	NA	NA	0.0815894	0.220871	0.863945
ENSMUSG00002075967	Gm54706	2.8009	-1.4428	1.23342	-1.16975	0.242101	NA	NA	NA	-0.0394902	0.228289	0.864011
ENSMUSG00000027765	P2ry1	5.75091	-1.04869	0.82566	-1.27012	0.204041	NA	NA	NA	-0.0529304	0.219431	0.864077
ENSMUSG00000111626	Gm48738	1.33002	-2.50469	2.0174	-1.24154	0.214407	NA	NA	NA	-0.0309652	0.245346	0.864143
ENSMUSG00000087629	Gm12246	3.75815	-1.22058	1.0197	-1.197	0.231306	NA	NA	NA	-0.0447823	0.223182	0.864209
ENSMUSG00000060512	0610040J01Rik	2.78284	-1.43581	1.22992	-1.16741	0.243046	NA	NA	NA	-0.0394525	0.228035	0.864274
ENSMUSG00000048240	Gng7	4.80682	-1.13582	0.928222	-1.22365	0.221085	NA	NA	NA	-0.0480531	0.221197	0.86434
ENSMUSG00000102703	Gm38313	1.32691	-2.4984	2.01745	-1.2384	0.215569	NA	NA	NA	-0.0308711	0.245167	0.864406
ENSMUSG00000045333	Zfp423	2.27456	-1.60509	1.37897	-1.16398	0.244431	NA	NA	NA	-0.0368271	0.231442	0.864471
ENSMUSG00000085003	Pip5k1bos	1.32347	-2.49839	2.01873	-1.2376	0.215864	NA	NA	NA	-0.0308333	0.245135	0.864537
ENSMUSG00000103495	Gm37409	3.37644	-1.3783	1.17777	-1.17026	0.241895	NA	NA	NA	-0.0405054	0.226735	0.864603
ENSMUSG00000028862	Map3k6	5.85292	1.04949	0.829492	1.26522	0.205794	NA	NA	NA	0.0525568	0.219236	0.864668
ENSMUSG00000084048	Gm12042	1.18472	-2.30842	1.90196	-1.2137	0.224861	NA	NA	NA	-0.0314253	0.242558	0.864733
ENSMUSG00000039883	Lrrc17	1.80658	-1.925	1.63509	-1.1773	0.239075	NA	NA	NA	-0.0335708	0.236938	0.864799
ENSMUSG00000083076	Gm11408	1.18255	-2.30841	1.90273	-1.21321	0.225049	NA	NA	NA	-0.0314012	0.242539	0.864864
ENSMUSG00000046881	Or1ab2	1.18255	-2.30841	1.90273	-1.21321	0.225049	NA	NA	NA	-0.0314012	0.242539	0.864929
ENSMUSG00000023826	Prkn	1.18255	-2.30841	1.90273	-1.21321	0.225049	NA	NA	NA	-0.0314012	0.242539	0.864994
ENSMUSG00000106925	Gm20072	1.18127	-2.3084	1.90317	-1.21292	0.225159	NA	NA	NA	-0.0313871	0.242527	0.865059
ENSMUSG00000032766	Gng11	6.73662	-0.99492	0.763653	-1.30284	0.192628	NA	NA	NA	-0.0563613	0.218157	0.865124
ENSMUSG00000020099	Unc5b	3.4631	1.25268	1.05752	1.18455	0.236196	NA	NA	NA	0.0434284	0.223722	0.865189
ENSMUSG00000099632	2900093K20Rik	21.7593	-0.758553	0.420357	-1.80454	0.0711461	0.345747	NA	NA	-0.110492	0.230502	0.865254
RLTR13D2:LTR:ERVK	RLTR13D2:LTR:ERVK	1114.93	0.789287	0.105109	7.50921	5.9486e-14	8.12421e-12	LTR	ERVK	0.750743	0.10779	0.865319
ENSMUSG00000121277	Gm57184	16.5097	-0.802789	0.492865	-1.62882	0.103351	0.423779	NA	NA	-0.08931	0.22276	0.865383
ENSMUSG00000034906	Ncaph	286.407	0.711488	0.160406	4.43554	9.1841e-06	0.000378238	NA	NA	0.6079	0.172171	0.865448
ENSMUSG00000112354	Gm33843	18.4911	0.77088	0.441214	1.74718	0.0806064	0.370343	NA	NA	0.103207	0.227682	0.865513
ENSMUSG00000109293	Dcst2	4.70786	-1.09184	0.884924	-1.23383	0.217267	NA	NA	NA	-0.0495436	0.219782	0.865577
ENSMUSG00000045031	Cetn4	8.01113	0.932853	0.684892	1.36204	0.173184	NA	NA	NA	0.0621561	0.217338	0.865642
ENSMUSG00000100738	2010106C02Rik	1.94325	1.78712	1.53827	1.16177	0.245329	NA	NA	NA	0.0343602	0.234419	0.865706
ENSMUSG00000014602	Kif1a	4.37757	1.161	0.964335	1.20394	0.228613	NA	NA	NA	0.046267	0.221334	0.86577
ENSMUSG00000115955	9530056E24Rik	9.62931	-0.886413	0.621621	-1.42597	0.153877	NA	NA	NA	-0.0683569	0.217482	0.865835
ENSMUSG00000091735	Gpr62	3.86883	-1.26502	1.07743	-1.1741	0.240354	NA	NA	NA	-0.0425521	0.223692	0.865899
ENSMUSG00000116160	Gm41392	2.29878	-1.62553	1.41156	-1.15158	0.249493	NA	NA	NA	-0.0358448	0.231362	0.865963
ENSMUSG00000117588	Gm49974	1.29924	-2.47	2.02341	-1.22071	0.222194	NA	NA	NA	-0.0302823	0.244234	0.866027
ENSMUSG00000105277	Gm9504	3.76937	-1.21928	1.03037	-1.18334	0.236673	NA	NA	NA	-0.0439066	0.222578	0.866091
ENSMUSG00000115810	Gm49066	4.73163	-1.09576	0.894435	-1.22509	0.220541	NA	NA	NA	-0.0488618	0.21957	0.866155
ENSMUSG00000001864	Aif1l	5.3526	1.21445	1.02748	1.18197	0.237218	NA	NA	NA	0.0438976	0.222359	0.866219
ENSMUSG00000019989	Enpp3	1.71068	-1.81991	1.57306	-1.15692	0.247304	NA	NA	NA	-0.0337052	0.234735	0.866283
ENSMUSG00000121266	Gm57176	1.84088	-1.96829	1.68669	-1.16696	0.243228	NA	NA	NA	-0.0325449	0.237118	0.866347
ENSMUSG00000054932	Afp	77.6404	-0.674669	0.234215	-2.88055	0.00396976	0.0525126	NA	NA	-0.33197	0.275391	0.86641
ENSMUSG00000060183	Cxcl11	2.29796	1.50593	1.31428	1.14582	0.25187	NA	NA	NA	0.0371471	0.228798	0.866474
ENSMUSG00000114617	Gm48766	4.68526	1.11567	0.920011	1.21267	0.225255	NA	NA	NA	0.0476514	0.219891	0.866538
ENSMUSG00000103996	4833421G17Rik	3.77024	-1.22414	1.04043	-1.17658	0.239365	NA	NA	NA	-0.043385	0.222472	0.866601
ENSMUSG00000060794	Tssk5	1.41235	1.9727	1.69354	1.16484	0.244084	NA	NA	NA	0.0323874	0.237099	0.866665
ENSMUSG00000069456	Rdh16	1.08831	2.58272	2.1057	1.22654	0.219995	NA	NA	NA	0.0295894	0.24534	0.866728
ENSMUSG00000119149	Gm26189	2.60945	1.36388	1.18361	1.1523	0.249196	NA	NA	NA	0.0396225	0.22568	0.866791
ENSMUSG00000120385	Vis1	1.09398	2.57322	2.10165	1.22438	0.220808	NA	NA	NA	0.029569	0.245185	0.866855
ENSMUSG00000063506	Arhgap22	4.22911	-1.14327	0.952949	-1.19971	0.230251	NA	NA	NA	-0.0462885	0.22047	0.866918
ENSMUSG00000114537	Gm48569	14.5733	-0.821366	0.52798	-1.55568	0.119785	0.457178	NA	NA	-0.081489	0.219697	0.866981
ENSMUSG00000040231	Syngr4	2.8162	-1.45699	1.27288	-1.14464	0.252356	NA	NA	NA	-0.0377764	0.227677	0.867044
ENSMUSG00000047686	Rtl3	0.743602	-2.83564	2.26225	-1.25346	0.210038	NA	NA	NA	-0.0287975	0.24812	0.867107
ENSMUSG00000105057	Gm40190	0.743602	-2.83564	2.26225	-1.25346	0.210038	NA	NA	NA	-0.0287975	0.24812	0.86717
ENSMUSG00000106080	Gm8836	0.743602	-2.83564	2.26225	-1.25346	0.210038	NA	NA	NA	-0.0287975	0.24812	0.867233
ENSMUSG00000070509	Rgma	0.743602	-2.83564	2.26225	-1.25346	0.210038	NA	NA	NA	-0.0287975	0.24812	0.867296
ENSMUSG00000093672	Gm20655	0.743602	-2.83564	2.26225	-1.25346	0.210038	NA	NA	NA	-0.0287975	0.24812	0.867358
ENSMUSG00000109827	Gm6213	0.743602	-2.83564	2.26225	-1.25346	0.210038	NA	NA	NA	-0.0287975	0.24812	0.867421
ENSMUSG00000097910	Hdnr	0.743602	-2.83564	2.26225	-1.25346	0.210038	NA	NA	NA	-0.0287975	0.24812	0.867484
ENSMUSG00000077497	Gm23593	0.743602	-2.83564	2.26225	-1.25346	0.210038	NA	NA	NA	-0.0287975	0.24812	0.867546
ENSMUSG00000081153	Gm11401	0.743602	-2.83564	2.26225	-1.25346	0.210038	NA	NA	NA	-0.0287975	0.24812	0.867609
ENSMUSG00000061728	Btnl7-ps	21.5457	0.761479	0.430181	1.77014	0.0767046	0.360048	NA	NA	0.10611	0.228177	0.867671
ENSMUSG00000028664	Ephb2	5.16253	1.14748	0.958613	1.19702	0.231299	NA	NA	NA	0.0460342	0.220525	0.867734
ENSMUSG00000079694	Gm14862	1.08449	2.57827	2.10701	1.22366	0.221079	NA	NA	NA	0.0294938	0.245195	0.867796
ENSMUSG00000118535	Gm52954	1.07969	2.58228	2.10993	1.22387	0.221001	NA	NA	NA	0.02947	0.245233	0.867858
ENSMUSG00000121424	ENSMUSG00000121424	3.47043	1.24586	1.066	1.16872	0.242516	NA	NA	NA	0.0425208	0.222878	0.86792
ENSMUSG00000031255	Sytl4	12.326	0.84937	0.571879	1.48523	0.137484	0.488401	NA	NA	0.0742955	0.217874	0.867983
ENSMUSG00000055809	Dnaaf3	26.3375	0.754427	0.418469	1.80283	0.0714156	0.346428	NA	NA	0.110296	0.229752	0.868045
ENSMUSG00000108514	2310001K20Rik	0.757437	-2.85716	2.28482	-1.25049	0.211119	NA	NA	NA	-0.0285046	0.248131	0.868107
ENSMUSG00000104512	Gm37165	0.757437	-2.85716	2.28482	-1.25049	0.211119	NA	NA	NA	-0.0285046	0.248131	0.868169
ENSMUSG00000082413	Gm13401	1.0719	2.57319	2.11266	1.21799	0.223229	NA	NA	NA	0.0292749	0.244939	0.86823
ENSMUSG00000049353	Rd3	1.68988	-1.80072	1.57359	-1.14434	0.252482	NA	NA	NA	-0.0332588	0.234013	0.868292
ENSMUSG00000093147	Gm23369	0.735364	-2.82252	2.26769	-1.24467	0.213253	NA	NA	NA	-0.0285076	0.247687	0.868354
ENSMUSG00000031340	Gabre	0.735364	-2.82252	2.26769	-1.24467	0.213253	NA	NA	NA	-0.0285076	0.247687	0.868416
ENSMUSG00000013936	Myl2	0.735364	-2.82252	2.26769	-1.24467	0.213253	NA	NA	NA	-0.0285076	0.247687	0.868477
ENSMUSG00000109111	6530437J22Rik	0.735364	-2.82252	2.26769	-1.24467	0.213253	NA	NA	NA	-0.0285076	0.247687	0.868539
ENSMUSG00000121771	ENSMUSG00000121771	0.735364	-2.82252	2.26769	-1.24467	0.213253	NA	NA	NA	-0.0285076	0.247687	0.868601
ENSMUSG00000029102	Hgfac	7.9787	0.943939	0.710598	1.32837	0.184055	NA	NA	NA	0.059264	0.216312	0.868662
ENSMUSG00000121755	Gm11978	54.5488	0.756503	0.423619	1.78581	0.0741303	0.353232	NA	NA	0.108112	0.2287	0.868723
ENSMUSG00000053046	Brsk2	2.77276	-1.42474	1.25098	-1.1389	0.254744	NA	NA	NA	-0.0379048	0.226722	0.868785
ENSMUSG00000116817	Gm5679	1.68301	-1.79845	1.57429	-1.14239	0.253292	NA	NA	NA	-0.0331815	0.233912	0.868846
ENSMUSG00000024749	Tmc1	12.604	0.837476	0.556576	1.50469	0.132404	0.479108	NA	NA	0.0763042	0.217978	0.868907
ENSMUSG00000119520	Gm24265	10.6171	-0.865611	0.599582	-1.44369	0.148826	NA	NA	NA	-0.0702684	0.216792	0.868968
ENSMUSG00000110972	5830462O15Rik	3.83798	-1.27032	1.09943	-1.15544	0.247911	NA	NA	NA	-0.0412819	0.223145	0.86903
ENSMUSG00000032503	Arpp21	5.99114	-1.12168	0.936772	-1.19738	0.231157	NA	NA	NA	-0.0465046	0.219506	0.869091
ENSMUSG00000021253	Tgfb3	474.301	0.765153	0.439651	1.74036	0.081795	0.373191	NA	NA	0.102434	0.226367	0.869152
ENSMUSG00000117599	Gm49971	3.77189	-1.22314	1.05108	-1.1637	0.244545	NA	NA	NA	-0.0425713	0.221944	0.869213
ENSMUSG00000045680	Tcf21	5.19576	-1.04872	0.849919	-1.23391	0.217237	NA	NA	NA	-0.0503177	0.217773	0.869273
ENSMUSG00000104459	Gm37824	1.17431	-2.29843	1.94874	-1.17945	0.23822	NA	NA	NA	-0.0298615	0.241192	0.869334
ENSMUSG00000120085	Gm4827	2.59649	1.36989	1.20435	1.13746	0.255348	NA	NA	NA	0.0386305	0.225306	0.869395
ENSMUSG00000019874	Fabp7	1.4357	1.92921	1.68484	1.14504	0.252193	NA	NA	NA	0.0318412	0.235855	0.869456
ENSMUSG00000115002	Gm10847	3.77893	-1.23597	1.06801	-1.15726	0.247166	NA	NA	NA	-0.0419508	0.222128	0.869516
ENSMUSG00000104392	Gm37962	6.15548	-0.983928	0.769397	-1.27883	0.200957	NA	NA	NA	-0.0547484	0.216356	0.869577
ENSMUSG00000087678	Gm14120	2.3074	-1.6303	1.4453	-1.128	0.25932	NA	NA	NA	-0.0344635	0.230639	0.869637
ENSMUSG00000107586	Gm44283	3.85197	-1.27879	1.1157	-1.14618	0.251721	NA	NA	NA	-0.0405681	0.223067	0.869698
ENSMUSG00000107388	Gm42788	0.72153	-2.80091	2.27717	-1.23	0.218698	NA	NA	NA	-0.0280248	0.246981	0.869758
ENSMUSG00000121580	ENSMUSG00000121580	0.72153	-2.80091	2.27717	-1.23	0.218698	NA	NA	NA	-0.0280248	0.246981	0.869819
ENSMUSG00000120453	Gm30779	0.72153	-2.80091	2.27717	-1.23	0.218698	NA	NA	NA	-0.0280248	0.246981	0.869879
ENSMUSG00000108311	Gm44737	0.72153	-2.80091	2.27717	-1.23	0.218698	NA	NA	NA	-0.0280248	0.246981	0.869939
ENSMUSG00000063623	C230062I16Rik	0.72153	-2.80091	2.27717	-1.23	0.218698	NA	NA	NA	-0.0280248	0.246981	0.869999
ENSMUSG00000062732	Lypd4	0.72153	-2.80091	2.27717	-1.23	0.218698	NA	NA	NA	-0.0280248	0.246981	0.870059
ENSMUSG00000044633	B530045E10Rik	0.72153	-2.80091	2.27717	-1.23	0.218698	NA	NA	NA	-0.0280248	0.246981	0.870119
ENSMUSG00000109645	Gm45246	0.72153	-2.80091	2.27717	-1.23	0.218698	NA	NA	NA	-0.0280248	0.246981	0.870179
ENSMUSG00000109054	Gm44789	0.72153	-2.80091	2.27717	-1.23	0.218698	NA	NA	NA	-0.0280248	0.246981	0.870239
ENSMUSG00000115311	Gm35823	0.72153	-2.80091	2.27717	-1.23	0.218698	NA	NA	NA	-0.0280248	0.246981	0.870299
[truncated: 25,707 more rows]
